# Supplementary material for: 5-(4-Chloro­phen­yl)-1-methyl-3-oxocyclo­hexa­necarbonitrile
Source: Acta Crystallogr Sect E Struct Rep Online. 2008 May 7;64(Pt 6):o1006. doi: 10.1107/S1600536808012816 (PMC2961578; doi:10.1107/S1600536808012816)
Supplement: Supplementary file 1 [file e-64-o1006-sup1.cif]

##############################################################################
###                                                                        ###
###        Electronic paper (Acta Crystallographica Section E)             ###
###                                                                        ###
##############################################################################
#                                                                            #
# This CIF contains the data in a paper accepted for publication in Acta     #
# Crystallographica Section E. It conforms to the requirements of Notes      #
# for Authors for Section E, and has been peer reviewed under the auspices   #
# of the IUCr Commission on Journals.                                        #
#                                                                            #
# Full details of the Crystallographic Information File format               #
# are given in the paper "The Crystallographic Information File (CIF):       #
# a New Standard Archive File for Crystallography" by S. R. Hall, F. H.      #
# Allen and I. D. Brown [Acta Cryst. (1991), A47, 655-685].                  #
#                                                                            #
# The current version of the core CIF dictionary is obtainable from          #
# ftp://ftp.iucr.org/pub/cif_core.dic. The current version number is 2.4.    #
#                                                                            #
# Software is freely available for graphical display of the structure(s) in  #
# this CIF.  For information consult the CIF home page http://www.iucr.org/  #
# cif/home.html                                                              #
#                                                                            #
# This file may be used for bona fide research purposes within the           #
# scientific community so long as proper attribution is given to the journal # 
# article from which it was obtained.                                        #
#                                                                            #
##############################################################################
                                             
data_global
_audit_creation_method     'PLATON <TABLE ACC> option'
_journal_date_recd_electronic     2008-04-03
_journal_date_accepted     2008-04-30
_journal_name_full     'Acta Crystallographica, Section E'
_journal_year     2008
_journal_volume     64
_journal_issue      6
_journal_page_first     o1006
_journal_page_last     o1006
_journal_paper_category     QO
_journal_coeditor_code     WW2118
_publ_contact_author_name
;
A. Thiruvalluvar
;
_publ_contact_author_address
;
PG Research Department of Physics
Rajah Serfoji Government College (Autonomous)
Thanjavur-613 005
Tamil Nadu
India
;
_publ_contact_author_email     athiru@vsnl.net
_publ_contact_author_fax     'none'
_publ_contact_author_phone     '+91(4362)255490'
_publ_section_title
;
5-(4-Chlorophenyl)-1-methyl-3-oxocyclohexanecarbonitrile
;
loop_
    _publ_author_name
    _publ_author_footnote
    _publ_author_address
    'R. T. Sabapathy Mohan' ?
;
Department of Chemistry
Annamalai University
Annamalai Nagar 608 002
Tamil Nadu
India
;
    'S. Kamatchi' ?
;
Department of Chemistry
Annamalai University
Annamalai Nagar 608 002
Tamil Nadu
India
;
    'M. Subramanyam' ?
;
PG Research Department of Physics
Rajah Serfoji Government College (Autonomous)
Thanjavur 613 005
Tamil Nadu
India
;
    'A. Thiruvalluvar' ?
;
PG Research Department of Physics
Rajah Serfoji Government College (Autonomous)
Thanjavur 613 005
Tamil Nadu
India
;
    'A. Linden' ?
;
Institute of Organic Chemistry,
University of Z\"urich
Winterthurerstrasse 190,
CH-8057 Z\"urich,
Switzerland
;
data_I
_chemical_name_systematic
;
5-(4-Chlorophenyl)-1-methyl-3-oxocyclohexanecarbonitrile
;
_chemical_name_common     'cyclohexane derivative'
_chemical_formula_moiety     'C14 H14 Cl N O'
_chemical_formula_sum     'C14 H14 Cl N O'
_chemical_formula_structural     'C14 H14 Cl N O'
_chemical_formula_iupac     'C14 H14 Cl N O'
_chemical_formula_weight     247.71
_chemical_melting_point     358
_symmetry_cell_setting     monoclinic
_symmetry_space_group_name_H-M     'C 2/c'
_symmetry_space_group_name_Hall     '-C 2yc'
loop_
    _symmetry_equiv_pos_site_id
    _symmetry_equiv_pos_as_xyz
    1 x,y,z
    2 -x,y,1/2-z
    3 -x,-y,-z
    4 x,-y,1/2+z
    5 1/2+x,1/2+y,z
    6 1/2-x,1/2+y,1/2-z
    7 1/2-x,1/2-y,-z
    8 1/2+x,1/2-y,1/2+z
_cell_length_a     23.3358(6)
_cell_length_b     6.0031(2)
_cell_length_c     20.8948(6)
_cell_angle_alpha     90
_cell_angle_beta     122.386(2)
_cell_angle_gamma     90
_cell_volume     2471.81(14)
_cell_formula_units_Z     8
_cell_measurement_reflns_used     31960
_cell_measurement_theta_min     2.0
_cell_measurement_theta_max     27.5
_cell_measurement_temperature     160.0(10)
_cell_special_details
;
?
;
_exptl_crystal_description     prism
_exptl_crystal_colour     colourless
_exptl_crystal_size_max     0.28
_exptl_crystal_size_mid     0.20
_exptl_crystal_size_min     0.18
_exptl_crystal_density_diffrn     1.331
_exptl_crystal_density_meas     ?
_exptl_crystal_density_method     'not measured'
_exptl_crystal_F_000     1040
_exptl_absorpt_coefficient_mu     0.291
_exptl_absorpt_correction_type     multi-scan
_exptl_absorpt_process_details     '(Blessing, 1995)'
_exptl_absorpt_correction_T_min     0.877
_exptl_absorpt_correction_T_max     0.956
_exptl_special_details
;
Cooling Device: Oxford Cryosystems Cryostream 700
Crystal mount: glued on a glass fibre
Mosaicity (\%.): 0.793(2)
Frames collected: 394
Seconds exposure per frame: 16
Degrees rotation per frame: 1.6
Crystal-Detector distance (mm): 30.0
;
_diffrn_ambient_temperature     160.0(10)
_diffrn_radiation_type     'Mo K\a'
_diffrn_radiation_wavelength     0.71073
_diffrn_radiation_source     'Nonius FR590 sealed tube generator'
_diffrn_radiation_monochromator     'horizontally mounted graphite crystal'
_diffrn_measurement_device_type     'Nonius KappaCCD area-detector'
_diffrn_measurement_method     '\f and \w scans with \k offsets'
_diffrn_detector_area_resol_mean     9
_diffrn_reflns_number     28232
_diffrn_reflns_av_R_equivalents     0.0575
_diffrn_reflns_av_sigmaI/netI     0.0311
_diffrn_reflns_theta_min     2.07
_diffrn_reflns_theta_max     27.47
_diffrn_reflns_theta_full     27.47
_diffrn_measured_fraction_theta_max     0.997
_diffrn_measured_fraction_theta_full     0.997
_diffrn_reflns_limit_h_min     -30
_diffrn_reflns_limit_h_max     29
_diffrn_reflns_limit_k_min     -7
_diffrn_reflns_limit_k_max     7
_diffrn_reflns_limit_l_min     -27
_diffrn_reflns_limit_l_max     27
_diffrn_standards_number     0
_diffrn_standards_interval_count     ?
_diffrn_standards_interval_time     ?
_diffrn_standards_decay_%     0
loop_
    _diffrn_standard_refln_index_h
    _diffrn_standard_refln_index_k
    _diffrn_standard_refln_index_l
    ? ? ?
_refine_special_details
;
Refinement of <i>F</i>^2^ against ALL reflections. The weighted <i>R</i>-factor
<i>wR</i> and goodness of fit <i>S</i> are based on <i>F</i>^2^, conventional
<i>R</i>-factors <i>R</i> are based on <i>F</i>, with <i>F</i> set to zero for
negative <i>F</i>^2^. The threshold expression of <i>F</i>^2^ >
\s(<i>F</i>^2^) is used only for calculating <i>R</i>-factors(gt) <i>etc</i>.
and is not relevant to the choice of reflections for refinement.
<i>R</i>-factors based on <i>F</i>^2^ are statistically about twice as large
as those based on <i>F</i>, and <i>R</i>- factors based on ALL data will be
even larger.
;
_reflns_number_total     2822
_reflns_number_gt     2211
_reflns_threshold_expression     I>2\s(I)
_refine_ls_structure_factor_coef     Fsqd
_refine_ls_matrix_type     full
_refine_ls_R_factor_all     0.0587
_refine_ls_R_factor_gt     0.0399
_refine_ls_wR_factor_gt     0.0978
_refine_ls_wR_factor_ref     0.1072
_refine_ls_goodness_of_fit_ref     1.049
_refine_ls_restrained_S_all     1.049
_refine_ls_number_reflns     2822
_refine_ls_number_parameters     154
_refine_ls_number_restraints     0
_refine_ls_hydrogen_treatment     constr
_refine_ls_weighting_scheme     calc
_refine_ls_weighting_details
         'calc w=1/[\s^2^(Fo^2^)+(0.0525P)^2^+1.7764P] where P=(Fo^2^+2Fc^2^)/3'
_atom_sites_solution_hydrogens     geom
_atom_sites_solution_primary     direct
_atom_sites_solution_secondary     difmap
_refine_ls_shift/su_max     ?
_refine_ls_shift/su_max_lt     0.001
_refine_ls_shift/su_mean     0.000
_refine_diff_density_max     0.255
_refine_diff_density_min     -0.315
_refine_ls_extinction_method     none
_refine_ls_extinction_coef     ?
loop_
    _atom_type_symbol
    _atom_type_description
    _atom_type_scat_dispersion_real
    _atom_type_scat_dispersion_imag
    _atom_type_scat_source
    O O 0.0106 0.0060 'International Tables Vol C Tables 4.2.6.8 and 6.1.1.4'
    N N 0.0061 0.0033 'International Tables Vol C Tables 4.2.6.8 and 6.1.1.4'
    Cl Cl 0.1484 0.1585 'International Tables Vol C Tables 4.2.6.8 and 6.1.1.4'
    H H 0.0000 0.0000 'International Tables Vol C Tables 4.2.6.8 and 6.1.1.4'
    C C 0.0033 0.0016 'International Tables Vol C Tables 4.2.6.8 and 6.1.1.4'
_computing_data_collection     'COLLECT (Nonius, 2000)'
_computing_cell_refinement     'DENZO-SMN (Otwinowski & Minor, 1997)'
_computing_data_reduction
                            'DENZO-SMN and SCALEPACK (Otwinowski & Minor, 1997)'
_computing_structure_solution     'SHELXS97 (Sheldrick, 2008)'
_computing_structure_refinement     'SHELXL97 (Sheldrick, 2008)'
_computing_molecular_graphics     'ORTEP-3 (Farrugia, 1997)'
_computing_publication_material     'PLATON (Spek, 2003)'
loop_
    _atom_site_type_symbol
    _atom_site_label
    _atom_site_fract_x
    _atom_site_fract_y
    _atom_site_fract_z
    _atom_site_U_iso_or_equiv
    _atom_site_thermal_displace_type
    _atom_site_calc_flag
    _atom_site_refinement_flags
    _atom_site_occupancy
    Cl Cl1 -0.25175(2) 0.41436(8) 0.08818(3) 0.0406(2) Uani . . 1.000
    O O3 0.15529(6) 1.0355(2) 0.24871(7) 0.0401(4) Uani . . 1.000
    N N12 0.08284(8) 0.8728(3) 0.02081(8) 0.0387(5) Uani . . 1.000
    C C1 0.12125(8) 0.5713(3) 0.12750(9) 0.0257(5) Uani . . 1.000
    C C2 0.16797(8) 0.6816(3) 0.20566(9) 0.0296(5) Uani . . 1.000
    C C3 0.13140(8) 0.8524(3) 0.22416(9) 0.0290(5) Uani . . 1.000
    C C4 0.06351(8) 0.7819(3) 0.21034(9) 0.0292(5) Uani . . 1.000
    C C5 0.01764(7) 0.6715(3) 0.13228(8) 0.0241(4) Uani . . 1.000
    C C6 0.05647(8) 0.4842(3) 0.12188(9) 0.0264(5) Uani . . 1.000
    C C11 0.15935(9) 0.3848(3) 0.11531(10) 0.0350(5) Uani . . 1.000
    C C12 0.10064(8) 0.7426(3) 0.06780(9) 0.0277(5) Uani . . 1.000
    C C51 -0.04910(7) 0.6001(3) 0.12231(8) 0.0239(4) Uani . . 1.000
    C C52 -0.10261(8) 0.7514(3) 0.09191(8) 0.0270(5) Uani . . 1.000
    C C53 -0.16454(8) 0.6975(3) 0.08277(9) 0.0293(5) Uani . . 1.000
    C C54 -0.17302(8) 0.4867(3) 0.10337(9) 0.0289(5) Uani . . 1.000
    C C55 -0.12083(9) 0.3334(3) 0.13444(10) 0.0322(5) Uani . . 1.000
    C C56 -0.05897(8) 0.3916(3) 0.14389(10) 0.0304(5) Uani . . 1.000
    H H2A 0.18685 0.56475 0.24527 0.0355 Uiso . . 1.000
    H H2B 0.20638 0.75446 0.20642 0.0355 Uiso . . 1.000
    H H4A 0.04006 0.91413 0.21396 0.0350 Uiso . . 1.000
    H H4B 0.07101 0.67576 0.25040 0.0350 Uiso . . 1.000
    H H5 0.00699 0.78708 0.09293 0.0289 Uiso . . 1.000
    H H6A 0.02664 0.41375 0.07173 0.0316 Uiso . . 1.000
    H H6B 0.06906 0.36910 0.16120 0.0316 Uiso . . 1.000
    H H11A 0.17294 0.27012 0.15427 0.0524 Uiso . . 1.000
    H H11B 0.19981 0.44642 0.11878 0.0524 Uiso . . 1.000
    H H11C 0.12964 0.31858 0.06508 0.0524 Uiso . . 1.000
    H H52 -0.09668 0.89480 0.07705 0.0325 Uiso . . 1.000
    H H53 -0.20035 0.80334 0.06276 0.0353 Uiso . . 1.000
    H H55 -0.12702 0.19013 0.14917 0.0386 Uiso . . 1.000
    H H56 -0.02282 0.28695 0.16550 0.0365 Uiso . . 1.000
loop_
    _atom_site_aniso_label
    _atom_site_aniso_U_11
    _atom_site_aniso_U_22
    _atom_site_aniso_U_33
    _atom_site_aniso_U_12
    _atom_site_aniso_U_13
    _atom_site_aniso_U_23
    Cl1 0.0277(2) 0.0501(3) 0.0477(3) -0.0075(2) 0.0227(2) 0.0017(2)
    O3 0.0388(7) 0.0398(7) 0.0447(7) -0.0129(6) 0.0243(6) -0.0142(6)
    N12 0.0368(8) 0.0456(9) 0.0359(8) -0.0065(7) 0.0210(7) 0.0043(7)
    C1 0.0237(8) 0.0280(8) 0.0280(8) -0.0011(6) 0.0156(7) -0.0011(6)
    C2 0.0240(8) 0.0357(9) 0.0279(8) -0.0012(7) 0.0131(7) -0.0017(7)
    C3 0.0287(8) 0.0343(9) 0.0220(7) -0.0040(7) 0.0122(7) -0.0022(7)
    C4 0.0299(8) 0.0316(9) 0.0297(8) -0.0017(7) 0.0184(7) -0.0036(7)
    C5 0.0242(7) 0.0249(8) 0.0253(7) -0.0005(6) 0.0146(6) 0.0019(6)
    C6 0.0257(8) 0.0276(8) 0.0287(8) -0.0037(6) 0.0165(7) -0.0023(7)
    C11 0.0339(9) 0.0342(9) 0.0438(10) 0.0003(7) 0.0255(8) -0.0037(8)
    C12 0.0248(8) 0.0338(9) 0.0284(8) -0.0071(7) 0.0169(7) -0.0056(7)
    C51 0.0239(7) 0.0286(8) 0.0215(7) -0.0019(6) 0.0136(6) -0.0010(6)
    C52 0.0272(8) 0.0285(8) 0.0254(8) -0.0012(7) 0.0141(6) 0.0037(6)
    C53 0.0242(8) 0.0352(9) 0.0260(8) 0.0019(7) 0.0117(7) 0.0038(7)
    C54 0.0240(8) 0.0365(9) 0.0276(8) -0.0071(7) 0.0147(7) -0.0036(7)
    C55 0.0348(9) 0.0265(8) 0.0423(10) -0.0033(7) 0.0254(8) 0.0014(7)
    C56 0.0299(8) 0.0273(8) 0.0394(9) 0.0032(7) 0.0221(8) 0.0047(7)
_geom_special_details
;
Bond distances, angles <i>etc</i>. have been calculated using the rounded
fractional coordinates. All su's are estimated from the variances of the
(full) variance-covariance matrix. The cell e.s.d.'s are taken into account in
the estimation of distances, angles and torsion angles
;
loop_
    _geom_bond_atom_site_label_1
    _geom_bond_atom_site_label_2
    _geom_bond_site_symmetry_1
    _geom_bond_site_symmetry_2
    _geom_bond_distance
    _geom_bond_publ_flag
    Cl1 C54 . . 1.744(2) no
    O3 C3 . . 1.215(2) no
    N12 C12 . . 1.145(2) no
    C1 C2 . . 1.545(2) no
    C1 C6 . . 1.544(3) no
    C1 C11 . . 1.533(3) no
    C1 C12 . . 1.484(2) no
    C2 C3 . . 1.511(3) no
    C3 C4 . . 1.511(3) no
    C4 C5 . . 1.541(2) no
    C5 C6 . . 1.531(3) no
    C5 C51 . . 1.518(3) no
    C51 C52 . . 1.392(3) no
    C51 C56 . . 1.391(3) no
    C52 C53 . . 1.391(3) no
    C53 C54 . . 1.385(3) no
    C54 C55 . . 1.380(3) no
    C55 C56 . . 1.393(3) no
    C2 H2A . . 0.9900 no
    C2 H2B . . 0.9900 no
    C4 H4A . . 0.9900 no
    C4 H4B . . 0.9900 no
    C5 H5 . . 1.0000 no
    C6 H6A . . 0.9900 no
    C6 H6B . . 0.9900 no
    C11 H11A . . 0.9800 no
    C11 H11B . . 0.9800 no
    C11 H11C . . 0.9800 no
    C52 H52 . . 0.9500 no
    C53 H53 . . 0.9500 no
    C55 H55 . . 0.9500 no
    C56 H56 . . 0.9500 no
loop_
    _geom_contact_atom_site_label_1
    _geom_contact_atom_site_label_2
    _geom_contact_distance
    _geom_contact_site_symmetry_1
    _geom_contact_site_symmetry_2
    _geom_contact_publ_flag
    Cl1 N12 3.335(2) . 5_445 no
    Cl1 C12 3.397(2) . 5_445 no
    Cl1 H2A 3.0900 . 2_555 no
    O3 H6B 2.7300 . 1_565 no
    O3 H11A 2.6300 . 1_565 no
    O3 H55 2.7100 . 2_565 no
    N12 Cl1 3.335(2) . 5_555 no
    N12 H5 2.9200 . . no
    N12 H6A 2.8200 . 3_565 no
    N12 H52 2.6300 . 3_575 no
    N12 H11C 2.8500 . 1_565 no
    C4 C12 3.527(3) . . no
    C12 C4 3.527(3) . . no
    C12 Cl1 3.397(2) . 5_555 no
    C6 H56 2.7300 . . no
    C12 H5 2.5200 . . no
    C12 H6A 2.9900 . 3_565 no
    C51 H4B 3.0000 . 2_555 no
    C52 H4A 3.0700 . . no
    C52 H55 3.0700 . 1_565 no
    C52 H4B 3.0000 . 2_555 no
    C52 H11C 3.0200 . 3_565 no
    C53 H4B 2.9600 . 2_555 no
    C53 H53 2.9900 . 7_465 no
    C54 H4B 2.9200 . 2_555 no
    C55 H52 3.0700 . 1_545 no
    C55 H4B 2.8900 . 2_555 no
    C56 H6A 3.0800 . . no
    C56 H6B 2.8100 . . no
    C56 H4B 2.9200 . 2_555 no
    H2A H11A 2.4900 . . no
    H2A Cl1 3.0900 . 2_555 no
    H2B H11B 2.5500 . . no
    H4A C52 3.0700 . . no
    H4A H56 2.5700 . 1_565 no
    H4B C51 3.0000 . 2_555 no
    H4B C52 3.0000 . 2_555 no
    H4B C53 2.9600 . 2_555 no
    H4B C54 2.9200 . 2_555 no
    H4B C55 2.8900 . 2_555 no
    H4B C56 2.9200 . 2_555 no
    H5 N12 2.9200 . . no
    H5 C12 2.5200 . . no
    H5 H52 2.3500 . . no
    H6A C56 3.0800 . . no
    H6A H11C 2.5500 . . no
    H6A N12 2.8200 . 3_565 no
    H6A C12 2.9900 . 3_565 no
    H6B O3 2.7300 . 1_545 no
    H6B C56 2.8100 . . no
    H6B H11A 2.5700 . . no
    H6B H56 2.2500 . . no
    H11A O3 2.6300 . 1_545 no
    H11A H2A 2.4900 . . no
    H11A H6B 2.5700 . . no
    H11B H2B 2.5500 . . no
    H11C N12 2.8500 . 1_545 no
    H11C H6A 2.5500 . . no
    H11C C52 3.0200 . 3_565 no
    H52 C55 3.0700 . 1_565 no
    H52 H5 2.3500 . . no
    H52 N12 2.6300 . 3_575 no
    H53 C53 2.9900 . 7_465 no
    H53 H53 2.4800 . 7_465 no
    H55 C52 3.0700 . 1_545 no
    H55 O3 2.7100 . 2_545 no
    H56 C6 2.7300 . . no
    H56 H4A 2.5700 . 1_545 no
    H56 H6B 2.2500 . . no
loop_
    _geom_angle_atom_site_label_1
    _geom_angle_atom_site_label_2
    _geom_angle_atom_site_label_3
    _geom_angle_site_symmetry_1
    _geom_angle_site_symmetry_2
    _geom_angle_site_symmetry_3
    _geom_angle
    _geom_angle_publ_flag
    C2 C1 C6 . . . 109.48(15) no
    C2 C1 C11 . . . 110.17(15) no
    C2 C1 C12 . . . 108.61(15) no
    C6 C1 C11 . . . 111.80(15) no
    C6 C1 C12 . . . 107.91(15) no
    C11 C1 C12 . . . 108.79(15) no
    C1 C2 C3 . . . 112.70(16) no
    O3 C3 C2 . . . 121.85(19) no
    O3 C3 C4 . . . 122.09(18) no
    C2 C3 C4 . . . 116.05(15) no
    C3 C4 C5 . . . 112.68(15) no
    C4 C5 C6 . . . 109.74(14) no
    C4 C5 C51 . . . 110.28(14) no
    C6 C5 C51 . . . 114.51(15) no
    C1 C6 C5 . . . 111.74(15) no
    N12 C12 C1 . . . 178.0(2) no
    C5 C51 C52 . . . 118.81(16) no
    C5 C51 C56 . . . 123.05(16) no
    C52 C51 C56 . . . 118.12(18) no
    C51 C52 C53 . . . 121.54(17) no
    C52 C53 C54 . . . 118.75(18) no
    Cl1 C54 C53 . . . 118.89(15) no
    Cl1 C54 C55 . . . 119.86(15) no
    C53 C54 C55 . . . 121.2(2) no
    C54 C55 C56 . . . 119.07(17) no
    C51 C56 C55 . . . 121.26(18) no
    C1 C2 H2A . . . 109.00 no
    C1 C2 H2B . . . 109.00 no
    C3 C2 H2A . . . 109.00 no
    C3 C2 H2B . . . 109.00 no
    H2A C2 H2B . . . 108.00 no
    C3 C4 H4A . . . 109.00 no
    C3 C4 H4B . . . 109.00 no
    C5 C4 H4A . . . 109.00 no
    C5 C4 H4B . . . 109.00 no
    H4A C4 H4B . . . 108.00 no
    C4 C5 H5 . . . 107.00 no
    C6 C5 H5 . . . 107.00 no
    C51 C5 H5 . . . 107.00 no
    C1 C6 H6A . . . 109.00 no
    C1 C6 H6B . . . 109.00 no
    C5 C6 H6A . . . 109.00 no
    C5 C6 H6B . . . 109.00 no
    H6A C6 H6B . . . 108.00 no
    C1 C11 H11A . . . 109.00 no
    C1 C11 H11B . . . 109.00 no
    C1 C11 H11C . . . 109.00 no
    H11A C11 H11B . . . 109.00 no
    H11A C11 H11C . . . 109.00 no
    H11B C11 H11C . . . 109.00 no
    C51 C52 H52 . . . 119.00 no
    C53 C52 H52 . . . 119.00 no
    C52 C53 H53 . . . 121.00 no
    C54 C53 H53 . . . 121.00 no
    C54 C55 H55 . . . 120.00 no
    C56 C55 H55 . . . 120.00 no
    C51 C56 H56 . . . 119.00 no
    C55 C56 H56 . . . 119.00 no
loop_
    _geom_torsion_atom_site_label_1
    _geom_torsion_atom_site_label_2
    _geom_torsion_atom_site_label_3
    _geom_torsion_atom_site_label_4
    _geom_torsion_site_symmetry_1
    _geom_torsion_site_symmetry_2
    _geom_torsion_site_symmetry_3
    _geom_torsion_site_symmetry_4
    _geom_torsion
    _geom_torsion_publ_flag
    C6 C1 C2 C3 . . . . -51.31(19) no
    C11 C1 C2 C3 . . . . -174.65(16) no
    C12 C1 C2 C3 . . . . 66.3(2) no
    C2 C1 C6 C5 . . . . 58.91(17) no
    C11 C1 C6 C5 . . . . -178.71(13) no
    C12 C1 C6 C5 . . . . -59.12(17) no
    C1 C2 C3 O3 . . . . -133.05(17) no
    C1 C2 C3 C4 . . . . 47.0(2) no
    O3 C3 C4 C5 . . . . 132.96(17) no
    C2 C3 C4 C5 . . . . -47.1(2) no
    C3 C4 C5 C6 . . . . 51.79(19) no
    C3 C4 C5 C51 . . . . 178.83(14) no
    C4 C5 C6 C1 . . . . -59.17(18) no
    C51 C5 C6 C1 . . . . 176.20(12) no
    C4 C5 C51 C52 . . . . 88.61(17) no
    C4 C5 C51 C56 . . . . -89.75(19) no
    C6 C5 C51 C52 . . . . -147.05(14) no
    C6 C5 C51 C56 . . . . 34.6(2) no
    C5 C51 C52 C53 . . . . -178.71(14) no
    C56 C51 C52 C53 . . . . -0.3(2) no
    C5 C51 C56 C55 . . . . 179.36(15) no
    C52 C51 C56 C55 . . . . 1.0(2) no
    C51 C52 C53 C54 . . . . -1.1(2) no
    C52 C53 C54 Cl1 . . . . -177.24(12) no
    C52 C53 C54 C55 . . . . 1.8(2) no
    Cl1 C54 C55 C56 . . . . 177.93(14) no
    C53 C54 C55 C56 . . . . -1.1(3) no
    C54 C55 C56 C51 . . . . -0.3(3) no
loop_
    _geom_hbond_atom_site_label_D
    _geom_hbond_atom_site_label_H
    _geom_hbond_atom_site_label_A
    _geom_hbond_site_symmetry_A
    _geom_hbond_distance_DH
    _geom_hbond_distance_HA
    _geom_hbond_distance_DA
    _geom_hbond_angle_DHA
    _geom_hbond_publ_flag
    C4 H4B Cg 2_555 0.99 2.60 3.5333(18) 157 yes
