# Supplementary material for: 5-(4-Chloro­phen­yl)-1-methyl-3-oxocyclo­hexa­necarbonitrile
Source: Acta Crystallogr Sect E Struct Rep Online. 2008 May 7;64(Pt 6):o1006. doi: 10.1107/S1600536808012816 (PMC2961578; doi:10.1107/S1600536808012816)
Supplement: Supplementary file 2 [file e-64-o1006-Isup2.hkl]

#
# h,k,l, Fc-squared, Fo-squared, sigma(Fo-squared) and status flag
#
data_I
_shelx_title ' rts207 in C 2/c C14H14CLNO Z=8'
_shelx_refln_list_code          4
_shelx_F_calc_maximum      297.08
_exptl_crystal_F_000      1040.00
_reflns_d_resolution_high  0.7705
 
loop_
 _symmetry_equiv_pos_as_xyz
 'x, y, z'
 '-x, y, -z+1/2'
 'x+1/2, y+1/2, z'
 '-x+1/2, y+1/2, -z+1/2'
 '-x, -y, -z'
 'x, -y, z-1/2'
 '-x+1/2, -y+1/2, -z'
 'x+1/2, -y+1/2, z-1/2'
 
_cell_length_a    23.3358
_cell_length_b     6.0031
_cell_length_c    20.8948
_cell_angle_alpha  90.000
_cell_angle_beta  122.386
_cell_angle_gamma  90.000
 
_shelx_F_squared_multiplier     1.000
 
loop_
 _refln_index_h
 _refln_index_k
 _refln_index_l
 _refln_F_squared_calc
 _refln_F_squared_meas
 _refln_F_squared_sigma
 _refln_observed_status
   2   0   0       10.67        1.86      2.96 o
   4   0   0    21534.01    19928.03    291.29 o
   6   0   0     3216.80     3135.73     49.11 o
   8   0   0      888.11      909.73     18.50 o
  10   0   0    19484.49    19997.91    306.79 o
  12   0   0     8965.58     9120.69    132.59 o
  14   0   0     4881.33     4883.73     82.12 o
  16   0   0     2474.18     2456.63     54.43 o
  18   0   0      435.87      407.43     23.61 o
  20   0   0      918.47      924.19     40.67 o
  22   0   0     2288.18     2489.28    122.66 o
  24   0   0      884.06      946.38     70.70 o
   1   1   0    18300.83    15678.83    995.09 o
   3   1   0        4.36       37.55      6.47 o
   5   1   0     1413.82     1310.60     15.40 o
   7   1   0       76.77       73.20      3.64 o
   9   1   0     3424.38     3673.54     41.80 o
  11   1   0       58.28       67.25      5.53 o
  13   1   0     2230.12     2045.09     27.82 o
  15   1   0        1.75        1.00      7.10 o
  17   1   0     2182.71     2206.44     32.76 o
  19   1   0      661.13      645.97     22.26 o
  21   1   0      450.58      429.42     22.34 o
  23   1   0      105.42      130.78     22.51 o
  25   1   0      114.10      135.48     32.13 o
   0   2   0       74.49       82.33      6.70 o
   2   2   0     5536.06     5217.47     56.32 o
   4   2   0     4495.78     3986.82    107.85 o
   6   2   0        7.78       26.63      3.73 o
   8   2   0       37.34      112.21      7.27 o
  10   2   0     8135.54     8249.76    114.17 o
  12   2   0      141.21      132.01      8.79 o
  14   2   0       76.10       64.12      7.38 o
  16   2   0      980.28      968.67     20.88 o
  18   2   0      203.98      214.93     17.35 o
  20   2   0      153.60      158.78     19.98 o
  22   2   0        8.64      -16.02     16.74 o
  24   2   0      344.72      315.56     45.90 o
   1   3   0      543.14      613.52     11.87 o
   3   3   0      926.92      978.96     15.82 o
   5   3   0     1451.95     1497.08     22.59 o
   7   3   0     3259.69     3462.34     43.61 o
   9   3   0      106.58       74.37      5.25 o
  11   3   0        0.92        0.71      5.40 o
  13   3   0      302.16      307.90      9.21 o
  15   3   0     1275.29     1338.28     23.99 o
  17   3   0        0.03        0.88      7.43 o
  19   3   0      251.13      220.45     26.06 o
  21   3   0      222.48      256.23     33.38 o
  23   3   0      281.41      297.06     32.88 o
   0   4   0      874.71      839.49     37.34 o
   2   4   0       50.63       39.09      6.38 o
   4   4   0      873.53      877.22     15.80 o
   6   4   0      719.11      764.42     14.98 o
   8   4   0     1140.38     1084.80     61.22 o
  10   4   0     1411.61     1396.36     23.65 o
  12   4   0        0.17       -2.35      4.88 o
  14   4   0       11.69       19.03      7.57 o
  16   4   0      756.68      746.69     25.39 o
  18   4   0      895.76      906.51     42.51 o
  20   4   0        3.30       38.24     27.78 o
   1   5   0        0.24       13.29      7.45 o
   3   5   0      192.25      185.43     12.13 o
   5   5   0      105.52      123.77     10.19 o
   7   5   0      126.88      110.76     10.22 o
   9   5   0       78.03       88.24      9.00 o
  11   5   0      606.59      598.46     15.51 o
  13   5   0       13.79       12.98     11.01 o
  15   5   0      302.34      312.95     29.72 o
  17   5   0        1.63      -28.08     28.08 o
  19   5   0      133.53      131.28     36.23 o
   0   6   0      262.99      281.78     20.79 o
   2   6   0      152.28      186.06     14.86 o
   4   6   0      274.78      292.32     17.22 o
   6   6   0     2761.39     3094.80     52.33 o
   8   6   0      329.60      335.37     37.25 o
  10   6   0      100.34      111.34     10.80 o
  12   6   0       49.44       68.22     30.65 o
  14   6   0      322.00      269.86     35.78 o
  16   6   0       77.93      -24.06     42.52 o
   1   7   0        3.06      -16.52     16.52 o
   3   7   0       85.79       62.52     21.85 o
   5   7   0       75.24       60.84     17.89 o
   7   7   0      120.15      128.42     21.01 o
   9   7   0       86.67      137.36     41.03 o
  11   7   0        4.99       53.10     90.40 o
 -25   1   1      377.27      353.56     36.49 o
 -23   1   1      129.04       93.82     17.50 o
 -21   1   1      135.17      116.45     10.07 o
 -19   1   1       54.66       78.63      9.85 o
 -17   1   1     1462.04     1489.09     25.34 o
 -15   1   1       42.29       66.69      6.99 o
 -13   1   1      634.09      624.25     12.04 o
 -11   1   1      346.02      306.93      9.86 o
  -9   1   1      748.69      816.73     11.58 o
  -7   1   1     5777.68     5664.03     58.31 o
  -5   1   1     9479.99     9273.72     94.85 o
  -3   1   1     1106.24     1013.32     17.64 o
  -1   1   1     3032.45     2402.27     99.21 o
   1   1   1    28447.14    23208.41   2361.00 o
   3   1   1       88.95      164.49      6.36 o
   5   1   1     5847.89     5557.41     53.16 o
   7   1   1     7887.39     7698.11     77.09 o
   9   1   1      644.77      610.24     11.81 o
  11   1   1      150.69      158.28      6.47 o
  13   1   1      506.17      532.54     13.92 o
  15   1   1      562.47      586.97     16.02 o
  17   1   1     2618.49     2821.66     40.48 o
  19   1   1       28.88       41.30      8.57 o
  21   1   1        7.86        9.20     14.25 o
  23   1   1       30.01       64.48     22.27 o
 -24   2   1       91.81       57.17     21.58 o
 -22   2   1      112.73       70.99     15.12 o
 -20   2   1      708.97      723.26     24.99 o
 -18   2   1       17.90       27.34     10.21 o
 -16   2   1     1828.59     1931.85     32.28 o
 -14   2   1      802.92      816.62     18.05 o
 -12   2   1     1239.65     1166.50     59.10 o
 -10   2   1       43.61       71.73      7.13 o
  -8   2   1      748.51      591.03     10.53 o
  -6   2   1    11454.71    11523.29    118.32 o
  -4   2   1       50.36       46.60      4.00 o
  -2   2   1     3516.44     3325.75     37.74 o
   0   2   1     3833.51     3315.32     37.71 o
   2   2   1        3.10       -1.31      3.18 o
   4   2   1      367.14      355.24      7.05 o
   6   2   1     2911.10     3006.02     32.24 o
   8   2   1     1089.07     1140.04     16.92 o
  10   2   1     4636.46     4683.40     67.26 o
  12   2   1      351.32      394.62     10.53 o
  14   2   1      378.39      392.09     11.76 o
  16   2   1     1173.95     1188.09     22.34 o
  18   2   1     1169.60     1213.97     32.00 o
  20   2   1        7.75       -9.05     14.49 o
  22   2   1       71.60       71.18     21.51 o
  24   2   1        9.16       28.27     44.71 o
 -23   3   1     1760.60     1883.13     65.24 o
 -21   3   1       50.35       44.64     15.73 o
 -19   3   1      140.85      114.11     10.11 o
 -17   3   1     1112.43     1149.99     21.78 o
 -15   3   1     1585.32     1532.07     24.10 o
 -13   3   1     4474.17     4520.15     59.69 o
 -11   3   1      468.64      448.85     11.11 o
  -9   3   1       28.51       27.46      5.27 o
  -7   3   1     5937.58     6293.48     69.45 o
  -5   3   1     1349.75     1131.77     29.98 o
  -3   3   1     4814.76     4821.08     51.30 o
  -1   3   1    11858.37    11571.96    123.23 o
   1   3   1      833.98      751.79     19.05 o
   3   3   1      379.93      280.56      8.07 o
   5   3   1     1418.47     1403.48     19.19 o
   7   3   1     3654.40     3552.84     45.52 o
   9   3   1     4500.13     4411.52    148.25 o
  11   3   1     2559.86     2488.01    111.05 o
  13   3   1       60.58       44.02      8.50 o
  15   3   1      492.90      500.62     16.54 o
  17   3   1     1382.35     1481.90     27.86 o
  19   3   1     1235.20     1365.69     72.72 o
  21   3   1      278.73      279.46     26.24 o
 -22   4   1      595.24      691.47     75.04 o
 -20   4   1      112.41       77.30     26.26 o
 -18   4   1       72.11       97.20     15.94 o
 -16   4   1        3.16        8.15     17.65 o
 -14   4   1      832.99      774.68     20.53 o
 -12   4   1     1678.56     1767.88     45.46 o
 -10   4   1      746.59      780.91     14.93 o
  -8   4   1        3.89        7.88      5.58 o
  -6   4   1      450.49      452.68     11.23 o
  -4   4   1     1526.00     1565.93     23.20 o
  -2   4   1      244.86      233.92      9.14 o
   0   4   1       40.61       41.56      6.27 o
   2   4   1      601.99      704.60     15.37 o
   4   4   1     3675.80     3708.44     44.87 o
   6   4   1      223.19      240.98      9.67 o
   8   4   1       42.31       50.60      7.34 o
  10   4   1       44.47       27.72      6.17 o
  12   4   1     1898.76     2099.84     31.12 o
  14   4   1      363.75      304.46     10.34 o
  16   4   1       16.92       22.44      8.53 o
  18   4   1        3.63      -12.69     25.81 o
  20   4   1        0.02       -1.10     26.25 o
 -19   5   1       72.36       89.64     32.78 o
 -17   5   1      150.50      112.42     27.18 o
 -15   5   1       86.32       67.86     14.32 o
 -13   5   1      464.43      469.38     22.78 o
 -11   5   1      245.03      236.64     13.80 o
  -9   5   1       94.73       77.49      7.44 o
  -7   5   1      164.95      158.98     12.16 o
  -5   5   1      480.77      549.13     15.19 o
  -3   5   1      927.44     1019.39     21.03 o
  -1   5   1      109.30       95.66      8.89 o
   1   5   1       61.42       45.33      8.55 o
   3   5   1      344.80      355.86     12.50 o
   5   5   1      477.93      469.91     14.24 o
   7   5   1      851.57      878.46     19.88 o
   9   5   1      877.68      823.45     47.37 o
  11   5   1      132.37      141.39     14.08 o
  13   5   1       16.80        9.74      9.05 o
  15   5   1      145.72      158.48     29.77 o
  17   5   1       81.40       56.53     30.58 o
 -16   6   1      111.52      118.06     50.76 o
 -14   6   1       11.83       29.25     29.96 o
 -12   6   1        2.34       23.00     16.73 o
 -10   6   1       58.23       54.62     14.35 o
  -8   6   1      165.10      136.00     21.77 o
  -6   6   1      696.53      766.68     30.21 o
  -4   6   1      341.42      357.97     15.44 o
  -2   6   1      421.05      423.20     16.06 o
   0   6   1      392.32      394.19     16.41 o
   2   6   1       13.89        8.90     10.07 o
   4   6   1      325.01      329.00     19.50 o
   6   6   1       75.17       62.78     10.85 o
   8   6   1      125.82       79.90     18.63 o
  10   6   1       41.00       28.35     11.20 o
  12   6   1      266.12      231.02     42.79 o
  14   6   1       13.53       -1.55     28.51 o
 -11   7   1      124.41       74.37     35.65 o
  -9   7   1       80.25       89.93     22.69 o
  -7   7   1       28.15       40.00     22.82 o
  -5   7   1      808.14      800.61     35.98 o
  -3   7   1       11.33       -3.15     17.57 o
  -1   7   1        0.85        2.18     18.17 o
   1   7   1       43.98       43.76     15.95 o
   3   7   1      108.19      101.17     22.92 o
   5   7   1        0.31       10.19     19.26 o
   7   7   1      177.23      235.46     26.50 o
   9   7   1        1.02       20.21     31.86 o
 -26   0   2        0.01       32.62     49.28 o
 -24   0   2        0.03        7.65     21.86 o
 -22   0   2      110.77       96.70     16.66 o
 -20   0   2      576.78      538.91     20.59 o
 -18   0   2       98.78      106.18     10.96 o
 -16   0   2      997.16     1065.05     25.38 o
 -14   0   2      685.97      776.07     24.00 o
 -12   0   2     1954.48     1987.71     36.34 o
 -10   0   2     8195.61     8604.74    121.89 o
  -8   0   2     3024.72     2880.72     40.49 o
  -6   0   2    20732.43    19814.19    270.41 o
  -4   0   2     7309.39     6972.50    119.42 o
  -2   0   2       61.90       31.32     10.84 o
   0   0   2      374.41      185.44     56.07 o
   2   0   2     2255.43     1762.73     36.28 o
   4   0   2     2858.95     2697.11     42.80 o
   6   0   2    14723.65    13589.63    188.83 o
   8   0   2     1338.00     1290.70     28.74 o
  10   0   2      279.66      328.13     16.22 o
  12   0   2     2530.59     2548.99     79.76 o
  14   0   2     4570.45     4903.61     85.93 o
  16   0   2      801.60      802.63     28.57 o
  18   0   2     1546.81     1565.87     64.08 o
  20   0   2      358.02      386.33     22.48 o
  22   0   2      155.28      147.26     40.06 o
  24   0   2      372.10      256.30     59.01 o
 -25   1   2      800.52      836.36     40.83 o
 -23   1   2      212.22      217.92     15.89 o
 -21   1   2      226.14      220.97     12.37 o
 -19   1   2     2271.69     2232.74     33.96 o
 -17   1   2     1114.84     1113.97     20.32 o
 -15   1   2     3011.48     3180.31     41.99 o
 -13   1   2     1571.55     1597.32     26.86 o
 -11   1   2     2126.80     2226.22     27.35 o
  -9   1   2     5435.12     5214.15     55.09 o
  -7   1   2    16943.99    15676.49    150.97 o
  -5   1   2     6396.11     5647.01     54.25 o
  -3   1   2      557.70      452.52     19.38 o
  -1   1   2     5331.27     4932.88     55.37 o
   1   1   2    11330.20    10453.08    102.60 o
   3   1   2    18750.31    17534.33    175.85 o
   5   1   2    10598.43    10207.69     97.49 o
   7   1   2      546.76      680.02     11.74 o
   9   1   2      121.01       92.04      6.15 o
  11   1   2     7168.63     7686.58     87.55 o
  13   1   2     1563.61     1522.04     22.87 o
  15   1   2     2057.01     2088.36     33.76 o
  17   1   2      297.19      289.85     12.91 o
  19   1   2      225.97      177.77     12.43 o
  21   1   2       31.33       25.54     23.06 o
  23   1   2      171.80      135.68     47.09 o
 -24   2   2       66.83       47.76     18.39 o
 -22   2   2        3.75       15.09     10.77 o
 -20   2   2      196.58      202.62     11.78 o
 -18   2   2       82.16       56.88      8.47 o
 -16   2   2      747.00      753.43     28.47 o
 -14   2   2      314.61      302.54     11.46 o
 -12   2   2      312.56      314.59     10.98 o
 -10   2   2      109.29      134.99      4.77 o
  -8   2   2     1267.67     1416.82     21.75 o
  -6   2   2     4484.39     4529.77     47.85 o
  -4   2   2     5362.28     5231.73     64.84 o
  -2   2   2      513.68      536.78      9.52 o
   0   2   2       12.22       22.28      3.63 o
   2   2   2      599.60      552.16      9.93 o
   4   2   2     1657.29     1585.20     20.99 o
   6   2   2        4.63       24.31      3.78 o
   8   2   2       97.46       95.07      4.84 o
  10   2   2     1944.63     2037.60     37.32 o
  12   2   2      156.20      129.33      7.78 o
  14   2   2      212.41      196.31      9.53 o
  16   2   2     1791.39     1808.31     30.24 o
  18   2   2       46.01       42.26      9.27 o
  20   2   2      163.46       99.74     25.43 o
  22   2   2       57.60       11.69     23.95 o
 -23   3   2        2.12       -6.49     15.83 o
 -21   3   2        0.88        5.28      9.84 o
 -19   3   2       31.42       27.81      7.01 o
 -17   3   2       39.44       26.37      4.54 o
 -15   3   2     2503.58     2559.93     41.70 o
 -13   3   2      955.38      927.88     18.83 o
 -11   3   2      333.11      299.89     10.60 o
  -9   3   2      522.70      505.17     16.60 o
  -7   3   2      910.53     1035.13     15.87 o
  -5   3   2     1999.67     2116.17     65.22 o
  -3   3   2      734.54      866.77     14.32 o
  -1   3   2      918.16      938.61     16.47 o
   1   3   2      126.24      104.80      6.19 o
   3   3   2     3609.13     3834.55     43.06 o
   5   3   2      380.86      342.93      8.77 o
   7   3   2      565.30      643.29     12.87 o
   9   3   2      511.59      509.72     10.44 o
  11   3   2     1044.06     1139.30     20.35 o
  13   3   2     3239.17     3490.07     47.07 o
  15   3   2       65.76       43.23      5.92 o
  17   3   2       64.63       68.38     13.33 o
  19   3   2       69.40       65.03     26.47 o
  21   3   2      104.95      116.20     23.38 o
 -22   4   2      887.20      917.72     67.25 o
 -20   4   2        9.82       18.11     26.39 o
 -18   4   2      116.52       64.88     15.04 o
 -16   4   2       79.64       44.09      8.94 o
 -14   4   2     2353.63     2366.44     50.28 o
 -12   4   2     2978.00     3228.07     49.09 o
 -10   4   2      621.79      634.63     16.45 o
  -8   4   2        0.51       10.52      5.28 o
  -6   4   2     1930.17     1879.44     26.56 o
  -4   4   2     1139.59     1259.48     21.12 o
  -2   4   2       13.19       29.43      6.10 o
   0   4   2      199.19      187.72      8.66 o
   2   4   2      169.43      147.74      8.01 o
   4   4   2     4644.29     4838.47     57.94 o
   6   4   2      262.93      271.70     10.11 o
   8   4   2      430.94      376.62     11.96 o
  10   4   2      255.23      271.69     13.94 o
  12   4   2        3.32       -1.13      9.93 o
  14   4   2      759.37      702.18     31.32 o
  16   4   2       21.89       12.48     10.87 o
  18   4   2       92.60       85.40     31.88 o
  20   4   2       14.18       31.84     33.63 o
 -19   5   2      389.57      426.54     40.00 o
 -17   5   2      452.67      415.23     41.93 o
 -15   5   2      495.49      463.14     30.94 o
 -13   5   2      122.06      120.94     13.30 o
 -11   5   2      393.05      394.60     16.48 o
  -9   5   2      144.01      152.49      7.93 o
  -7   5   2      591.37      593.98     28.73 o
  -5   5   2     4249.80     4505.54     59.00 o
  -3   5   2      174.99      173.81     12.48 o
  -1   5   2      819.00      864.22     18.84 o
   1   5   2        3.00        3.05      7.61 o
   3   5   2       27.81       25.21      7.51 o
   5   5   2     5944.58     6734.48     83.53 o
   7   5   2        2.38       10.64      8.52 o
   9   5   2      992.07      938.46     43.86 o
  11   5   2      376.56      391.90     14.98 o
  13   5   2       59.71       51.27     10.77 o
  15   5   2      480.93      424.74     40.32 o
  17   5   2      128.61       48.76     33.10 o
 -16   6   2       21.06       19.74     28.37 o
 -14   6   2      117.22       90.00     43.59 o
 -12   6   2      203.93      152.22     19.40 o
 -10   6   2        1.37        4.36      7.05 o
  -8   6   2       57.55       39.57      9.71 o
  -6   6   2     1123.30     1168.04     26.74 o
  -4   6   2      817.93      840.60     21.92 o
  -2   6   2       17.30       16.06      9.52 o
   0   6   2      531.16      549.46     17.91 o
   2   6   2      315.60      317.73     14.44 o
   4   6   2      466.62      484.83     17.23 o
   6   6   2      356.52      343.51     16.26 o
   8   6   2      674.91      780.98     28.27 o
  10   6   2       39.81       17.09     20.38 o
  12   6   2       21.90       32.81     32.34 o
  14   6   2      164.84      162.14     44.52 o
 -11   7   2      666.22      660.76     67.90 o
  -9   7   2      178.50      211.91     29.12 o
  -7   7   2      198.30      127.28     24.10 o
  -5   7   2      870.87      913.26     47.90 o
  -3   7   2      263.31      263.64     22.64 o
  -1   7   2        0.52       -8.20     16.76 o
   1   7   2       94.18      114.18     20.76 o
   3   7   2       28.00       53.68     20.15 o
   5   7   2      351.05      331.97     28.65 o
   7   7   2        2.87       -6.60     20.36 o
   9   7   2       17.15        3.40     33.61 o
 -25   1   3        1.47        7.14     16.80 o
 -23   1   3      242.61      220.29     13.39 o
 -21   1   3      731.29      647.94     19.71 o
 -19   1   3     2788.32     2752.87     40.24 o
 -17   1   3       40.43       39.56      7.17 o
 -15   1   3     5133.59     5220.70     57.19 o
 -13   1   3      482.85      592.27     11.21 o
 -11   1   3     5491.40     5969.15     59.02 o
  -9   1   3    13604.88    13771.23    120.45 o
  -7   1   3      209.56      221.87      4.72 o
  -5   1   3     1281.20     1351.46     15.59 o
  -3   1   3     1944.62     1779.16     30.80 o
  -1   1   3     7677.30     7369.06     73.95 o
   1   1   3       76.81       88.11      4.26 o
   3   1   3        4.64       -2.94      2.94 o
   5   1   3      144.83      158.30      6.01 o
   7   1   3      343.26      327.25      8.65 o
   9   1   3        8.21       -1.10      5.48 o
  11   1   3      498.70      573.88     13.39 o
  13   1   3       40.95       37.62      8.06 o
  15   1   3      580.48      571.28     18.33 o
  17   1   3      891.82      846.47     21.86 o
  19   1   3      100.34       82.70     13.95 o
  21   1   3       59.41       35.46     18.33 o
  23   1   3        7.11       10.29     24.64 o
 -26   2   3      258.23      249.43     29.80 o
 -24   2   3      561.23      589.84     32.04 o
 -22   2   3      606.29      561.18     22.62 o
 -20   2   3      658.15      670.97     22.21 o
 -18   2   3     2847.25     2936.22     39.74 o
 -16   2   3      137.77      158.97      7.90 o
 -14   2   3     2566.44     2613.03     31.64 o
 -12   2   3     4891.27     4968.06     49.17 o
 -10   2   3     3936.41     3945.95     48.80 o
  -8   2   3     3045.05     2980.47     36.12 o
  -6   2   3     2095.14     1922.56     25.56 o
  -4   2   3      352.50      276.28     11.59 o
  -2   2   3    25450.82    24911.89    239.05 o
   0   2   3     9892.13     9076.91     87.94 o
   2   2   3     3321.15     3112.33     32.57 o
   4   2   3     4561.03     4411.83     43.83 o
   6   2   3     3544.98     3647.86     39.04 o
   8   2   3      201.78      183.71      8.86 o
  10   2   3     2137.97     2095.07     28.97 o
  12   2   3     7206.09     7449.19     91.43 o
  14   2   3      327.56      333.62     12.03 o
  16   2   3      424.78      418.58     16.19 o
  18   2   3       23.02       12.54      9.75 o
  20   2   3     1059.59     1137.26     51.18 o
  22   2   3      939.16      945.44     46.74 o
 -25   3   3      319.03      355.95     52.57 o
 -23   3   3        2.44       -0.96     23.88 o
 -21   3   3       20.89       20.31     14.85 o
 -19   3   3      342.42      345.83     30.45 o
 -17   3   3      221.16      223.19     12.61 o
 -15   3   3        4.77        0.04      8.44 o
 -13   3   3      193.86      198.65     12.08 o
 -11   3   3      298.06      315.88     15.26 o
  -9   3   3        4.12        7.63      5.82 o
  -7   3   3     1678.37     1831.66     24.06 o
  -5   3   3       39.75       65.16      6.08 o
  -3   3   3       19.08       51.44      6.09 o
  -1   3   3      189.45      180.25      7.50 o
   1   3   3      139.67      146.99      8.87 o
   3   3   3      512.16      518.53     10.40 o
   5   3   3      415.07      466.57     10.25 o
   7   3   3      374.05      408.61     10.42 o
   9   3   3      534.45      545.39     17.68 o
  11   3   3     2155.69     2184.25     35.00 o
  13   3   3       36.10        9.12     11.75 o
  15   3   3      948.04      826.00     22.02 o
  17   3   3        8.26       26.63     14.73 o
  19   3   3      294.83      256.22     31.16 o
  21   3   3        0.71       -4.25     22.71 o
 -22   4   3      603.23      601.36     72.98 o
 -20   4   3      773.23      768.76     47.18 o
 -18   4   3      462.39      429.98     20.52 o
 -16   4   3       60.26       57.41      9.69 o
 -14   4   3       14.67       13.62      7.99 o
 -12   4   3     4508.13     4839.07     66.32 o
 -10   4   3     2436.90     2481.36     38.00 o
  -8   4   3     1358.21     1409.27     36.95 o
  -6   4   3        1.43       -0.27      5.48 o
  -4   4   3      896.60      780.22     15.30 o
  -2   4   3     1291.61     1335.03     21.86 o
   0   4   3     4754.46     5043.77     63.31 o
   2   4   3     1645.78     1518.57     29.77 o
   4   4   3     1100.76     1019.30     18.59 o
   6   4   3      394.40      403.40     13.58 o
   8   4   3       54.41       74.27      9.08 o
  10   4   3     2081.88     2292.24     35.04 o
  12   4   3      947.28     1018.21     24.29 o
  14   4   3      521.73      447.81     25.48 o
  16   4   3      114.48      127.29     28.81 o
  18   4   3      150.49      164.30     23.69 o
 -21   5   3       30.32       23.82     40.27 o
 -19   5   3        3.97      -19.94     31.47 o
 -17   5   3        8.62       21.26     17.14 o
 -15   5   3      173.86      155.04     14.71 o
 -13   5   3        1.91       12.09     10.17 o
 -11   5   3      440.34      417.14     15.82 o
  -9   5   3      125.85      135.07      7.40 o
  -7   5   3      287.80      287.71     12.16 o
  -5   5   3      509.36      503.10     14.75 o
  -3   5   3     2155.55     2297.86     35.71 o
  -1   5   3      386.43      386.18     14.35 o
   1   5   3      707.08      699.15     22.33 o
   3   5   3     1069.72     1051.88     25.81 o
   5   5   3      899.06      914.76     21.32 o
   7   5   3      477.51      457.35     15.59 o
   9   5   3      827.79      855.08     21.82 o
  11   5   3        6.27       -1.56      8.13 o
  13   5   3        3.17        8.15     13.28 o
  15   5   3      196.63      190.79     21.51 o
  17   5   3        8.40        8.42     51.54 o
 -16   6   3       12.89      -21.27     43.48 o
 -14   6   3       15.65        7.64     18.85 o
 -12   6   3      303.92      336.77     27.86 o
 -10   6   3      190.33      243.82     19.51 o
  -8   6   3      131.14      108.53     10.76 o
  -6   6   3      441.86      430.96     16.97 o
  -4   6   3      331.36      363.55     15.96 o
  -2   6   3        1.30        5.05     10.04 o
   0   6   3        7.95       15.04     10.61 o
   2   6   3        4.60       -0.89      9.66 o
   4   6   3      393.28      376.52     16.11 o
   6   6   3        2.85        0.72      9.82 o
   8   6   3      145.41      168.90     17.76 o
  10   6   3       36.07        8.30     15.32 o
  12   6   3        0.56       22.78     24.78 o
  14   6   3       34.54       -4.30     41.39 o
 -11   7   3        6.03       38.36     33.74 o
  -9   7   3       12.56        5.74     17.02 o
  -7   7   3      157.10      143.31     21.51 o
  -5   7   3       54.24       51.83     28.86 o
  -3   7   3       37.80       38.15     17.49 o
  -1   7   3        4.39        0.24     17.87 o
   1   7   3      305.99      317.52     25.43 o
   3   7   3       29.50       12.82     18.92 o
   5   7   3      678.35      674.57     61.33 o
   7   7   3       68.08       95.20     35.22 o
   9   7   3      159.49      133.44     30.57 o
 -26   0   4     1034.24     1159.01     59.65 o
 -24   0   4      539.77      581.37     46.15 o
 -22   0   4     2971.07     3187.48     64.67 o
 -20   0   4     2868.94     3186.51     62.07 o
 -18   0   4     1506.54     1413.33     29.55 o
 -16   0   4     3021.10     2976.64     45.75 o
 -14   0   4     9645.15     9246.23    118.56 o
 -12   0   4      194.45      277.90      8.70 o
 -10   0   4    11263.18    11331.04    136.88 o
  -8   0   4    19038.57    18201.43    200.26 o
  -6   0   4     1093.23     1059.79     15.28 o
  -4   0   4      270.89      311.78      9.79 o
  -2   0   4    10835.48     9956.50    129.41 o
   2   0   4     2178.43     2041.88     31.48 o
   4   0   4    15815.64    15193.01    211.90 o
   6   0   4     1854.86     1843.35     32.76 o
   8   0   4       35.35       39.07      7.87 o
  10   0   4       60.74       70.58     11.34 o
  12   0   4        2.35       -9.62      9.62 o
  14   0   4     3637.21     3889.99     79.36 o
  16   0   4     2446.18     2456.60     55.84 o
  18   0   4      246.62      186.23     21.11 o
  20   0   4        0.05        8.41     20.63 o
  22   0   4       18.69       -5.84     75.89 o
 -27   1   4      765.79      825.14     70.52 o
 -25   1   4      603.82      597.51     29.80 o
 -23   1   4      504.94      507.45     18.34 o
 -21   1   4        6.32       11.00      8.12 o
 -19   1   4       19.61       27.49      6.69 o
 -17   1   4     2467.45     2360.35     29.10 o
 -15   1   4      563.98      479.25      9.89 o
 -13   1   4     7587.73     7734.44     70.84 o
 -11   1   4    12007.35    12736.44    111.94 o
  -9   1   4     3873.12     4031.69     39.62 o
  -7   1   4      240.63      226.29      4.91 o
  -5   1   4      153.35      114.50      6.47 o
  -3   1   4    31485.74    29129.48    298.60 o
   1   1   4    16431.21    16191.73    141.31 o
   3   1   4      226.70      188.91      4.43 o
   5   1   4     3307.92     3156.06     34.90 o
   7   1   4     2686.69     2423.46     29.59 o
   9   1   4     6581.04     6776.33     78.92 o
  11   1   4      406.14      378.53     11.96 o
  13   1   4     2282.87     2328.56     35.43 o
  15   1   4      722.57      740.00     20.08 o
  17   1   4        4.65        7.60      9.60 o
  19   1   4      792.35      759.13     36.56 o
  21   1   4      376.56      396.13     39.35 o
 -26   2   4      681.91      645.59     35.63 o
 -24   2   4      566.01      486.73     30.09 o
 -22   2   4        0.08       -8.33     14.41 o
 -20   2   4      148.74       93.59      9.17 o
 -18   2   4       50.49       34.52      6.47 o
 -16   2   4     3885.88     3885.71     45.86 o
 -14   2   4      313.98      272.34     10.83 o
 -12   2   4      450.47      483.01     13.22 o
 -10   2   4      804.09      859.03     16.05 o
  -8   2   4     3854.20     4246.31     52.14 o
  -6   2   4     8817.30     8490.46     90.30 o
  -4   2   4     2976.50     2849.42     31.92 o
  -2   2   4     1690.36     1693.68     20.94 o
   0   2   4      926.98      918.34     13.08 o
   2   2   4      417.37      458.00      8.41 o
   4   2   4      761.38      736.77     11.60 o
   6   2   4      691.94      748.73     14.23 o
   8   2   4      243.06      269.04     10.91 o
  10   2   4     2047.87     2095.37     37.30 o
  12   2   4      552.66      565.90     14.14 o
  14   2   4       10.61       -6.94      6.94 o
  16   2   4      944.10      963.16     22.00 o
  18   2   4      104.40       68.56     14.56 o
  20   2   4       50.34       95.70     22.05 o
  22   2   4       29.41       45.13     39.33 o
 -25   3   4      136.49      111.72     31.23 o
 -23   3   4      222.27      193.06     29.31 o
 -21   3   4        6.13       -4.27     14.87 o
 -19   3   4      455.21      385.47     19.45 o
 -17   3   4      254.57      195.70     12.23 o
 -15   3   4      711.97      687.62     16.94 o
 -13   3   4      612.25      558.45     14.24 o
 -11   3   4      755.64      768.40     16.41 o
  -9   3   4     1431.21     1629.84     29.45 o
  -7   3   4      392.62      427.98     10.17 o
  -5   3   4      863.74      959.21     19.23 o
  -3   3   4      117.88      134.58      6.70 o
  -1   3   4     1408.38     1594.32     21.78 o
   1   3   4      938.11      996.59     16.71 o
   3   3   4     1140.08     1218.80     17.74 o
   5   3   4      256.59      275.34      8.74 o
   7   3   4       73.97       59.11      7.33 o
   9   3   4     1162.55     1164.21     21.60 o
  11   3   4       31.84       48.33     11.58 o
  13   3   4      493.11      484.81     28.95 o
  15   3   4        3.43       -1.56     10.98 o
  17   3   4       13.73       -2.65     14.00 o
  19   3   4      158.01      179.08     26.84 o
 -22   4   4      462.75      631.37     52.01 o
 -20   4   4       37.42       22.57     17.47 o
 -18   4   4        2.58      -12.20     12.20 o
 -16   4   4      146.52      116.90     11.10 o
 -14   4   4        9.13        3.79      9.47 o
 -12   4   4      110.65      131.07     10.27 o
 -10   4   4      495.04      508.37     16.43 o
  -8   4   4      129.12      116.84      9.47 o
  -6   4   4       37.91       27.98      5.88 o
  -4   4   4      380.58      384.89     11.11 o
  -2   4   4      566.83      570.94     14.54 o
   0   4   4      478.41      504.48     12.53 o
   2   4   4       10.97       12.82      6.18 o
   4   4   4      628.61      608.25     15.62 o
   6   4   4      253.97      252.67      9.78 o
   8   4   4      130.44      106.13     10.09 o
  10   4   4     2421.45     2535.42     46.50 o
  12   4   4       10.61        0.32     11.20 o
  14   4   4        0.14        2.04     12.97 o
  16   4   4       18.37       30.46     16.86 o
  18   4   4       18.23       -7.14     37.26 o
 -21   5   4      402.60      353.78     42.34 o
 -19   5   4      303.70      255.60     33.09 o
 -17   5   4      529.58      457.96     32.29 o
 -15   5   4      164.67      116.84     14.80 o
 -13   5   4        0.14       -3.80     10.02 o
 -11   5   4      368.90      353.96     21.41 o
  -9   5   4      146.68      145.58      7.96 o
  -7   5   4     2810.25     2951.97     42.56 o
  -5   5   4      837.92      878.72     19.45 o
  -3   5   4      124.50      114.53     11.46 o
  -1   5   4      146.92      168.06     10.99 o
   1   5   4       28.12       26.03      8.49 o
   3   5   4      308.80      280.34     11.11 o
   5   5   4     2704.04     2954.55     46.49 o
   7   5   4      831.91      915.93     31.59 o
   9   5   4      174.91      181.11     11.64 o
  11   5   4       16.42       22.83      8.96 o
  13   5   4       16.01       24.46     14.25 o
  15   5   4      282.20      232.27     26.62 o
 -18   6   4       69.85      -31.94     49.08 o
 -16   6   4      108.72       88.13     29.36 o
 -14   6   4      574.39      611.53     37.02 o
 -12   6   4       52.97       34.95     16.66 o
 -10   6   4      113.59       89.58     18.76 o
  -8   6   4       24.45       48.87      9.93 o
  -6   6   4      558.93      614.35     18.87 o
  -4   6   4       51.01       57.61     12.97 o
  -2   6   4      684.82      727.13     20.44 o
   0   6   4      298.82      288.05     14.23 o
   2   6   4       45.13       50.57     11.78 o
   4   6   4      144.08      125.85     12.78 o
   6   6   4      251.34      227.79     19.54 o
   8   6   4      336.00      293.33     19.99 o
  10   6   4      291.59      315.30     26.02 o
  12   6   4       16.75       26.13     18.48 o
 -11   7   4       64.80       20.08     33.32 o
  -9   7   4      318.89      376.62     27.82 o
  -7   7   4       86.73       84.04     24.24 o
  -5   7   4        8.16       -3.90     16.49 o
  -3   7   4       91.33      104.91     23.56 o
  -1   7   4        5.48       22.51     20.12 o
   1   7   4      229.52      261.80     27.69 o
   3   7   4      217.43      170.34     33.33 o
   5   7   4        7.40       17.83     22.14 o
   7   7   4       66.46       86.71     29.22 o
 -27   1   5      223.60      197.20     24.84 o
 -25   1   5       15.32       18.23     13.86 o
 -23   1   5       47.86       41.68      8.79 o
 -21   1   5      134.17      124.54      8.64 o
 -19   1   5      308.74      258.72      9.53 o
 -17   1   5     4386.10     4508.42     47.73 o
 -15   1   5     1192.20     1357.81     18.29 o
 -13   1   5      910.68     1058.96     15.02 o
 -11   1   5     2744.85     3053.62     32.09 o
  -9   1   5     3882.64     3750.80     35.80 o
  -7   1   5    17960.63    17301.79    224.89 o
  -5   1   5      241.31      268.59      5.81 o
  -3   1   5    39998.18    37827.25    339.66 o
  -1   1   5     1110.02      993.67     13.04 o
   1   1   5    16386.19    15630.48    137.38 o
   3   1   5      853.35      816.43     11.17 o
   5   1   5     9802.16    10297.04    100.82 o
   7   1   5     1284.11     1276.41     18.87 o
   9   1   5     1888.30     1874.23     26.94 o
  11   1   5       85.57       97.47      8.51 o
  13   1   5      145.47      145.81     11.49 o
  15   1   5      154.73      126.61     12.90 o
  17   1   5      460.28      475.19     24.78 o
  19   1   5      468.04      494.84     29.19 o
  21   1   5       60.93       37.48     33.63 o
 -26   2   5        1.10       10.02     25.14 o
 -24   2   5       92.01       34.40     16.39 o
 -22   2   5      239.43      206.73     11.36 o
 -20   2   5       58.36       73.34      8.26 o
 -18   2   5     4528.30     4715.87     57.54 o
 -16   2   5      430.23      414.63      9.72 o
 -14   2   5       57.39       59.92      4.71 o
 -12   2   5      416.65      530.38     14.14 o
 -10   2   5      399.69      488.34     12.65 o
  -8   2   5    14409.31    14967.60    143.64 o
  -6   2   5       84.19       59.07      6.93 o
  -4   2   5      378.26      355.33      8.28 o
  -2   2   5       57.35       23.53      4.14 o
   0   2   5      609.31      631.73     10.65 o
   2   2   5      575.44      724.19     11.48 o
   4   2   5     7461.13     7775.07     74.05 o
   6   2   5     3449.75     3465.27     43.49 o
   8   2   5        0.76       -2.62      7.27 o
  10   2   5      739.67      709.89     18.00 o
  12   2   5      126.09      112.16     10.05 o
  14   2   5      771.99      782.95     21.33 o
  16   2   5     1334.07     1457.04     56.99 o
  18   2   5       44.87       65.11     18.38 o
  20   2   5       31.86       63.17     27.05 o
 -25   3   5      209.97      135.64     28.93 o
 -23   3   5      872.69      760.96     64.64 o
 -21   3   5     1032.51     1080.56     34.76 o
 -19   3   5      745.45      829.96     22.66 o
 -17   3   5     1652.16     1713.40     33.36 o
 -15   3   5      972.21      926.87     19.40 o
 -13   3   5     3801.21     3982.76     53.77 o
 -11   3   5     1894.65     1792.87     27.39 o
  -9   3   5      894.40      839.56     20.17 o
  -7   3   5     8986.21     9151.32    274.31 o
  -5   3   5     2422.04     2161.46     27.98 o
  -3   3   5     1070.50      893.98     18.96 o
  -1   3   5     2112.00     2051.09     25.05 o
   1   3   5     6546.02     6907.39     69.88 o
   3   3   5     5006.16     4726.83     52.50 o
   5   3   5      301.45      296.50      9.23 o
   7   3   5      826.70      847.84     16.09 o
   9   3   5     1729.75     1814.62     32.71 o
  11   3   5      779.71      804.13     24.21 o
  13   3   5      420.38      378.06     25.61 o
  15   3   5     1619.21     1772.28     46.52 o
  17   3   5      277.04      272.99     25.63 o
  19   3   5       35.68       42.48     22.83 o
 -24   4   5      409.09      444.08     66.61 o
 -22   4   5      415.65      410.53     30.30 o
 -20   4   5      196.38      210.28     23.37 o
 -18   4   5      122.68      105.39     20.23 o
 -16   4   5      677.39      562.56     18.18 o
 -14   4   5     1904.10     2061.97     38.85 o
 -12   4   5      302.49      293.86     13.62 o
 -10   4   5      573.25      577.39     18.21 o
  -8   4   5       52.83       42.48      6.27 o
  -6   4   5      129.93      160.67      8.51 o
  -4   4   5     1027.38     1028.01     21.59 o
  -2   4   5      316.19      300.48     11.11 o
   0   4   5       14.98        8.48      7.43 o
   2   4   5      309.88      312.99     10.46 o
   4   4   5     1058.57     1000.68     18.11 o
   6   4   5     1243.55     1218.37     22.37 o
   8   4   5      733.76      752.90     18.11 o
  10   4   5      268.00      246.46     13.86 o
  12   4   5       68.34       67.84     17.33 o
  14   4   5      128.04      167.44     31.12 o
  16   4   5        6.45       -3.13     19.58 o
  18   4   5        2.24        8.23     26.44 o
 -21   5   5       10.58        5.95     37.80 o
 -19   5   5       21.92       24.66     18.09 o
 -17   5   5       20.72       44.91     16.44 o
 -15   5   5      323.36      265.51     17.95 o
 -13   5   5      182.13      174.90     16.08 o
 -11   5   5       19.53       11.61     11.28 o
  -9   5   5      498.22      472.01     15.56 o
  -7   5   5     1086.39     1020.43     20.54 o
  -5   5   5        0.07        8.18      7.75 o
  -3   5   5      200.43      195.59     11.66 o
  -1   5   5      252.95      247.17     12.19 o
   1   5   5      955.73      992.04     21.22 o
   3   5   5     1664.70     1753.54     30.71 o
   5   5   5      483.46      425.87     22.34 o
   7   5   5       68.13       50.60     11.65 o
   9   5   5       37.14       34.31      9.47 o
  11   5   5      756.02      738.68     49.14 o
  13   5   5      121.00      144.45     27.63 o
  15   5   5       28.68       12.49     23.24 o
 -18   6   5       39.97       52.21     37.50 o
 -16   6   5      111.31       89.34     26.11 o
 -14   6   5      113.93       76.02     18.88 o
 -12   6   5       89.32       58.74     16.19 o
 -10   6   5       18.62        9.66     12.71 o
  -8   6   5       32.24       26.53     10.81 o
  -6   6   5       37.01       67.15     12.15 o
  -4   6   5       19.53       25.04     11.23 o
  -2   6   5       44.90       34.75     10.77 o
   0   6   5      133.63      127.38     13.65 o
   2   6   5       11.05        4.87     10.88 o
   4   6   5      134.43      137.07     14.86 o
   6   6   5        7.87        1.05     14.02 o
   8   6   5        2.67       -1.55     13.57 o
  10   6   5       24.12        9.18     17.46 o
  12   6   5        7.57       -3.13     24.29 o
 -13   7   5      185.15      138.62     41.58 o
 -11   7   5       31.91       44.87     34.34 o
  -9   7   5       12.20       -5.56     16.26 o
  -7   7   5       12.44       34.98     19.73 o
  -5   7   5       19.35      -22.39     22.39 o
  -3   7   5      184.66      224.37     26.97 o
  -1   7   5      159.02      127.52     30.26 o
   1   7   5       38.27       49.42     20.90 o
   3   7   5      269.90      208.86     30.71 o
   5   7   5       15.08       12.92     22.69 o
   7   7   5       16.67       26.52     53.85 o
 -28   0   6     1685.85     2046.44    225.07 o
 -26   0   6      928.95     1012.01     46.04 o
 -24   0   6       94.09       83.79     14.82 o
 -22   0   6      769.15      787.63     25.25 o
 -20   0   6     5884.31     6197.88    100.82 o
 -18   0   6      311.92      318.99     18.13 o
 -16   0   6     1434.60     1447.49     44.13 o
 -14   0   6     4937.69     5061.36     81.50 o
 -12   0   6    18908.14    20027.72    221.23 o
 -10   0   6     2003.30     1677.93     22.39 o
  -8   0   6    17871.86    17043.46    199.73 o
  -6   0   6        6.89        3.75      4.94 o
  -4   0   6     5347.33     5177.12     67.85 o
  -2   0   6    88259.16    81680.05   1831.41 o
   0   0   6    49961.07    47880.41    579.59 o
   2   0   6      853.71      699.96     14.40 o
   4   0   6     1199.57      987.98     20.43 o
   6   0   6       96.74       75.18     10.50 o
   8   0   6     2321.15     2456.47     42.25 o
  10   0   6     7155.89     7806.20    125.78 o
  12   0   6     2442.68     2481.16     60.24 o
  14   0   6     4049.22     4588.83     82.89 o
  16   0   6      147.74      132.71     13.60 o
  18   0   6       61.32       77.71     15.63 o
  20   0   6      655.44      699.46     65.73 o
 -27   1   6      343.09      327.57     27.59 o
 -25   1   6      264.69      241.32     15.18 o
 -23   1   6      535.12      525.41     18.80 o
 -21   1   6      148.52      181.06      9.33 o
 -19   1   6       28.39       10.88      6.21 o
 -17   1   6      127.03      160.71      7.01 o
 -15   1   6      806.88      704.36     11.94 o
 -13   1   6     1872.47     1782.71     21.53 o
 -11   1   6     5195.10     5498.10     50.40 o
  -9   1   6       69.30       95.23      6.58 o
  -7   1   6     2662.33     2735.06     29.06 o
  -5   1   6       66.12       57.80      5.32 o
  -3   1   6     4753.99     4465.00     42.89 o
  -1   1   6       42.44       39.12      3.79 o
   1   1   6      363.56      373.61      9.50 o
   3   1   6     1381.13     1508.23     18.10 o
   5   1   6      284.79      327.26      7.83 o
   7   1   6       19.73        9.93      5.92 o
   9   1   6      110.59      124.25      8.32 o
  11   1   6      159.14      148.96      9.73 o
  13   1   6       48.53       52.86      8.46 o
  15   1   6      462.25      446.47     16.11 o
  17   1   6      121.10      131.88     18.55 o
  19   1   6       25.21       33.51     29.02 o
  21   1   6       53.75       48.72     53.47 o
 -26   2   6        5.96       19.19     17.62 o
 -24   2   6      269.41      230.01     16.90 o
 -22   2   6      114.49      109.11      9.04 o
 -20   2   6      343.96      280.64     10.22 o
 -18   2   6      439.02      485.58     11.73 o
 -16   2   6       43.95       45.82      5.81 o
 -14   2   6     1643.78     1638.05     20.76 o
 -12   2   6      248.65      262.60     10.31 o
 -10   2   6     5749.87     5801.34     67.46 o
  -8   2   6      303.54      440.18     16.74 o
  -6   2   6        3.16       10.88      4.60 o
  -4   2   6     8228.69     8251.36     81.34 o
  -2   2   6      250.25      372.21      8.53 o
   0   2   6     1017.42      912.66     13.40 o
   2   2   6    12753.58    13154.72    213.49 o
   4   2   6      186.19      130.41      6.53 o
   6   2   6     1331.37     1558.11     27.81 o
   8   2   6      751.66      743.24     17.77 o
  10   2   6     1769.34     1886.17     33.20 o
  12   2   6     1001.84     1023.21     26.82 o
  14   2   6      131.91      109.09     12.41 o
  16   2   6      662.80      694.27     40.84 o
  18   2   6      246.58      250.60     27.98 o
  20   2   6      100.20       28.87     29.54 o
 -25   3   6      247.07      202.19     31.69 o
 -23   3   6       51.24       16.03     20.67 o
 -21   3   6       16.28       30.96     15.27 o
 -19   3   6       36.18       24.36     10.76 o
 -17   3   6       33.88       12.79      9.54 o
 -15   3   6      253.55      218.67     11.59 o
 -13   3   6     3773.43     3949.56     51.19 o
 -11   3   6       22.28        8.53      7.48 o
  -9   3   6      191.71      183.80      5.97 o
  -7   3   6       85.18       98.09      7.03 o
  -5   3   6      168.19      192.66      8.09 o
  -3   3   6      892.68      991.56     15.98 o
  -1   3   6        3.78       12.00      6.21 o
   1   3   6        5.44       13.34      5.11 o
   3   3   6      230.54      226.42      8.88 o
   5   3   6        5.13        1.04      7.41 o
   7   3   6        0.73        8.29      7.59 o
   9   3   6      177.03      164.23     12.29 o
  11   3   6        0.14        9.09     10.19 o
  13   3   6        7.59        2.69     10.37 o
  15   3   6     1326.25     1363.66     44.29 o
  17   3   6      457.15      451.24     66.32 o
  19   3   6       87.00       79.21     32.52 o
 -24   4   6       61.19       39.54     41.30 o
 -22   4   6       84.05       65.93     22.97 o
 -20   4   6      292.21      283.67     23.05 o
 -18   4   6     1396.76     1420.17     38.55 o
 -16   4   6      825.50      758.69     23.82 o
 -14   4   6      874.35      817.95     20.58 o
 -12   4   6      550.28      514.17     15.88 o
 -10   4   6     1543.03     1551.44     36.16 o
  -8   4   6     1322.71     1205.32     58.87 o
  -6   4   6      478.68      484.24     14.64 o
  -4   4   6      242.03      234.86     10.50 o
  -2   4   6     1649.75     1667.55     25.52 o
   0   4   6      904.99      906.90     17.25 o
   2   4   6      476.75      485.18     12.99 o
   4   4   6     4691.14     5146.33     63.87 o
   6   4   6       24.03       21.30      7.38 o
   8   4   6      756.15      736.45     16.58 o
  10   4   6      328.35      317.93     17.62 o
  12   4   6      489.82      453.32     25.01 o
  14   4   6      586.48      553.69     37.10 o
  16   4   6      301.33      367.11     34.33 o
 -21   5   6      441.18      445.80     74.94 o
 -19   5   6       22.42       26.45     19.45 o
 -17   5   6      547.04      544.02     28.29 o
 -15   5   6      265.03      233.85     16.87 o
 -13   5   6      755.49      700.65     22.42 o
 -11   5   6      132.90      150.76     14.59 o
  -9   5   6       11.31        3.12      6.08 o
  -7   5   6       50.49       24.83      8.16 o
  -5   5   6     3654.03     3931.60     57.45 o
  -3   5   6       29.85       33.02      8.29 o
  -1   5   6       63.79       53.20     11.75 o
   1   5   6      190.78      168.34     11.10 o
   3   5   6      299.65      309.80     17.03 o
   5   5   6     2477.10     2583.89     42.89 o
   7   5   6      187.83      163.54     13.43 o
   9   5   6      135.17      128.65     12.24 o
  11   5   6       46.50       25.92     17.23 o
  13   5   6      239.19      219.20     50.00 o
  15   5   6       13.90      -16.15     23.90 o
 -18   6   6       17.81       35.51     38.43 o
 -16   6   6        4.38       35.05     22.11 o
 -14   6   6      726.25      758.38     35.70 o
 -12   6   6      420.44      421.19     26.49 o
 -10   6   6       25.27       19.06      7.75 o
  -8   6   6      986.13     1009.05     53.38 o
  -6   6   6     4468.23     5001.81     74.81 o
  -4   6   6      289.82      221.34     15.36 o
  -2   6   6       20.39       10.88     10.56 o
   0   6   6      542.06      592.70     19.94 o
   2   6   6      287.71      281.41     16.28 o
   4   6   6     1630.01     1933.85     49.94 o
   6   6   6        1.65       17.77     14.85 o
   8   6   6      650.65      651.74     35.14 o
  10   6   6        5.45      -15.22     21.19 o
 -13   7   6       61.40       20.05     28.43 o
 -11   7   6       12.32       56.68     34.93 o
  -9   7   6       22.50       47.98     18.84 o
  -7   7   6       14.09       37.65     18.49 o
  -5   7   6       95.50       40.42     21.23 o
  -3   7   6        0.01       33.62     21.01 o
  -1   7   6        1.74        2.09     27.16 o
   1   7   6        0.07       18.86     26.16 o
   3   7   6       28.10       29.34     19.95 o
   5   7   6       19.90       22.11     30.02 o
 -27   1   7      411.81      344.78     28.21 o
 -25   1   7      515.03      490.27     29.10 o
 -23   1   7        0.20        0.74      7.97 o
 -21   1   7       21.18       48.69      7.61 o
 -19   1   7      856.39      780.65     15.25 o
 -17   1   7       83.65      124.65      7.11 o
 -15   1   7     1061.03     1023.23     15.30 o
 -13   1   7     1274.14     1236.70     15.21 o
 -11   1   7     3378.35     3861.52     34.15 o
  -9   1   7      583.12      679.65     10.40 o
  -7   1   7      451.40      461.51      8.33 o
  -5   1   7     1428.38     1392.59     16.18 o
  -3   1   7     6094.43     5933.12     53.99 o
  -1   1   7      118.22      119.36      4.98 o
   1   1   7     2181.50     2291.60     23.77 o
   3   1   7      130.70      116.62      6.21 o
   5   1   7      603.66      571.18     10.97 o
   7   1   7       20.15       28.77      5.66 o
   9   1   7      550.28      568.78     14.01 o
  11   1   7     1488.69     1551.53     28.34 o
  13   1   7      168.87      150.56     12.93 o
  15   1   7      349.62      350.76     17.30 o
  17   1   7       68.23       88.91     17.67 o
  19   1   7      147.87      128.62     31.91 o
 -26   2   7      506.44      498.63     32.24 o
 -24   2   7      455.60      423.41     18.00 o
 -22   2   7      930.71      904.07     19.54 o
 -20   2   7       50.03       92.45      7.81 o
 -18   2   7     3415.98     3482.39     43.65 o
 -16   2   7      559.55      564.91     11.41 o
 -14   2   7       32.78       25.18      4.73 o
 -12   2   7     1488.98     1352.62     18.55 o
 -10   2   7    11508.50    11884.55    110.02 o
  -8   2   7     1904.92     1784.49     43.04 o
  -6   2   7      166.87      318.58      7.79 o
  -4   2   7      176.03      137.56      5.86 o
  -2   2   7    12312.79    12784.57    121.63 o
   0   2   7       16.95        6.54      4.76 o
   2   2   7     1669.80     1542.96     19.45 o
   4   2   7     1402.37     1536.47     22.99 o
   6   2   7      513.74      565.35     15.70 o
   8   2   7     1671.46     1713.41     31.81 o
  10   2   7      127.14      107.56     11.25 o
  12   2   7      310.90      233.79     14.55 o
  14   2   7     1044.40     1109.95     32.01 o
  16   2   7      361.00      335.37     24.92 o
  18   2   7      170.10      186.41     28.77 o
 -25   3   7      347.75      309.82     38.17 o
 -23   3   7      732.50      727.57     36.63 o
 -21   3   7       61.90       55.45     17.17 o
 -19   3   7      443.17      374.54     16.97 o
 -17   3   7       48.41       50.99     10.53 o
 -15   3   7     2072.01     2055.92     31.76 o
 -13   3   7     5589.64     5614.85     71.40 o
 -11   3   7        2.80        5.92      8.03 o
  -9   3   7     1710.15     1873.70     24.91 o
  -7   3   7        2.20        2.76      5.21 o
  -5   3   7      493.26      499.15     13.86 o
  -3   3   7    10361.87    11130.33    109.24 o
  -1   3   7     1757.48     1522.24     21.65 o
   1   3   7       83.07       65.33      6.01 o
   3   3   7     1143.88     1111.65     19.06 o
   5   3   7      399.22      401.03     12.38 o
   7   3   7      684.38      724.01     18.91 o
   9   3   7     2169.22     2299.71     40.17 o
  11   3   7     1261.41     1214.96     33.31 o
  13   3   7       29.92       16.82     13.88 o
  15   3   7       16.70        1.51     22.34 o
  17   3   7      329.57      294.76     32.75 o
 -24   4   7      180.50      220.43     32.16 o
 -22   4   7      207.24      214.80     29.01 o
 -20   4   7      577.69      598.86     26.09 o
 -18   4   7      207.11      225.54     14.50 o
 -16   4   7      856.32      949.01     23.93 o
 -14   4   7      560.87      540.68     20.16 o
 -12   4   7     1181.33     1191.36     26.33 o
 -10   4   7       80.08       74.96      4.60 o
  -8   4   7      644.53      612.12     39.20 o
  -6   4   7      432.21      452.12     14.07 o
  -4   4   7     3427.45     3469.16     42.72 o
  -2   4   7       19.50       13.31      6.67 o
   0   4   7       70.87       93.65      7.96 o
   2   4   7      771.73      838.45     17.09 o
   4   4   7      630.74      608.23     18.22 o
   6   4   7      479.37      452.90     14.45 o
   8   4   7       82.40       87.21     11.89 o
  10   4   7      108.25      127.69     13.99 o
  12   4   7      611.19      618.44     30.23 o
  14   4   7       75.15       63.50     20.64 o
  16   4   7       18.69      -32.65     35.52 o
 -21   5   7      132.51      114.74     33.60 o
 -19   5   7       21.45       24.31     21.92 o
 -17   5   7       15.42        1.65     17.56 o
 -15   5   7       43.20       43.12     13.74 o
 -13   5   7      365.74      315.60     16.41 o
 -11   5   7      169.16      184.91     15.09 o
  -9   5   7      497.22      507.10     16.64 o
  -7   5   7       17.02        6.07      8.43 o
  -5   5   7     2395.91     2632.39     43.45 o
  -3   5   7       42.08       36.34      9.31 o
  -1   5   7       60.49       37.58      8.37 o
   1   5   7       54.93       44.18      9.81 o
   3   5   7        4.21        0.02      8.49 o
   5   5   7      276.60      284.61     13.72 o
   7   5   7      139.68      138.68     12.70 o
   9   5   7      127.65       91.26     18.38 o
  11   5   7        0.02        1.63     20.67 o
  13   5   7       10.44       37.87     35.89 o
 -18   6   7        0.81      -10.86     35.73 o
 -16   6   7       49.99       30.02     22.44 o
 -14   6   7      210.31      218.22     28.32 o
 -12   6   7        6.94      -14.89     14.89 o
 -10   6   7      159.41      176.70     13.35 o
  -8   6   7      119.40      144.48     14.66 o
  -6   6   7      420.66      490.77     20.09 o
  -4   6   7       63.51       47.79     12.18 o
  -2   6   7       56.56       60.48     12.77 o
   0   6   7       29.19       25.72     11.55 o
   2   6   7      173.72      144.93     13.95 o
   4   6   7       88.02       61.73     19.89 o
   6   6   7       81.18      110.33     18.53 o
   8   6   7       84.98       75.95     23.22 o
  10   6   7        6.27       12.57     26.13 o
 -13   7   7      389.66      299.50     79.19 o
 -11   7   7      138.42      172.29     53.47 o
  -9   7   7      453.27      474.14     31.71 o
  -7   7   7       30.94       19.95     19.61 o
  -5   7   7       45.99       24.98     20.30 o
  -3   7   7        0.20      -15.23     26.90 o
  -1   7   7        0.28       -6.23     24.51 o
   1   7   7      217.34      186.92     30.91 o
   3   7   7       54.82       36.03     29.80 o
 -28   0   8      449.28      545.95     44.28 o
 -26   0   8       67.75       32.17     16.73 o
 -24   0   8      125.08      123.74     15.49 o
 -22   0   8      456.83      486.31     24.65 o
 -20   0   8      489.79      479.05     28.18 o
 -18   0   8       39.42       35.34      8.54 o
 -16   0   8      321.36      295.45     14.23 o
 -14   0   8    10368.53    10918.71    143.95 o
 -12   0   8      546.21      465.33     12.44 o
 -10   0   8    13360.45    13449.22    162.03 o
  -8   0   8     4040.48     3980.28     56.90 o
  -6   0   8     2243.48     2175.90     31.80 o
  -4   0   8     5690.43     5498.36     77.00 o
  -2   0   8     2974.60     2955.86     41.74 o
   0   0   8    14555.03    15173.89    182.58 o
   2   0   8     4551.83     4841.19     64.26 o
   4   0   8     1039.46      913.63     20.23 o
   6   0   8     1426.23     1406.53     30.93 o
   8   0   8        5.43        8.47      7.98 o
  10   0   8       37.43       30.41     12.70 o
  12   0   8     3830.34     4232.11     82.68 o
  14   0   8       57.83       36.70     10.89 o
  16   0   8      136.31       86.90     20.37 o
  18   0   8      557.12      518.49     48.05 o
 -27   1   8     2195.67     2456.25     83.91 o
 -25   1   8      671.72      682.04     22.13 o
 -23   1   8      719.48      733.17     19.04 o
 -21   1   8      421.11      430.75     15.50 o
 -19   1   8      514.73      487.37     12.44 o
 -17   1   8    10212.81    10444.16    108.66 o
 -15   1   8     1393.82     1387.49     17.54 o
 -13   1   8       44.73       40.54      3.98 o
 -11   1   8     6534.60     6497.26     57.71 o
  -9   1   8     6809.07     6557.04     63.63 o
  -7   1   8     8207.09     7746.68     74.39 o
  -5   1   8      582.44      456.68      7.87 o
  -3   1   8     2955.54     2631.43     25.83 o
  -1   1   8    16403.53    16454.70    139.71 o
   1   1   8       78.52       27.41      5.72 o
   3   1   8     7714.94     7736.58     73.65 o
   5   1   8      635.03      637.27     12.40 o
   7   1   8       91.89       68.76      9.05 o
   9   1   8     2391.22     2523.68     37.09 o
  11   1   8       15.91       19.95      8.49 o
  13   1   8     2200.04     2271.97     46.02 o
  15   1   8     1069.24     1055.96     47.19 o
  17   1   8       12.07       24.68     19.84 o
  19   1   8      193.80      214.58     72.58 o
 -28   2   8       61.46       28.45     27.00 o
 -26   2   8      153.26      144.80     17.45 o
 -24   2   8       47.01       48.18      9.72 o
 -22   2   8      603.22      522.76     19.09 o
 -20   2   8      633.13      743.69     16.81 o
 -18   2   8     3901.53     3980.18     50.26 o
 -16   2   8       47.98       44.06      6.76 o
 -14   2   8      677.53      645.10     13.97 o
 -12   2   8       19.09       22.93      3.80 o
 -10   2   8     2442.94     2634.22     29.30 o
  -8   2   8     1339.31     1385.22     17.87 o
  -6   2   8      724.11      788.05     13.19 o
  -4   2   8     4778.23     5014.16     50.99 o
  -2   2   8      120.58      148.43      6.50 o
   0   2   8     7544.26     8206.50     78.14 o
   2   2   8       86.49       85.67      4.99 o
   4   2   8     1372.60     1381.33     22.39 o
   6   2   8       59.53       57.85      8.42 o
   8   2   8     1453.59     1480.84     28.63 o
  10   2   8       14.59       -2.00     10.70 o
  12   2   8       84.10       52.74     11.63 o
  14   2   8       41.16       48.69     13.35 o
  16   2   8       60.58       37.94     19.91 o
  18   2   8      151.34      175.19     33.67 o
 -27   3   8        2.92       -3.84     35.23 o
 -25   3   8        8.16       -0.06     23.24 o
 -23   3   8      151.60      129.81     17.96 o
 -21   3   8       10.06        6.48     11.03 o
 -19   3   8        2.67        4.95     10.01 o
 -17   3   8       12.21       10.89      7.38 o
 -15   3   8       57.92       51.55      8.41 o
 -13   3   8      339.29      343.58     13.27 o
 -11   3   8       19.35        7.66      5.11 o
  -9   3   8     1553.09     1656.78     70.59 o
  -7   3   8      510.26      449.97     16.53 o
  -5   3   8      330.14      296.60      9.18 o
  -3   3   8       51.26       78.22      6.82 o
  -1   3   8        9.84        2.86      5.83 o
   1   3   8      340.12      314.13      9.60 o
   3   3   8       92.63       74.46      7.36 o
   5   3   8        2.01        4.87      7.58 o
   7   3   8      359.76      337.28     15.13 o
   9   3   8       59.32       31.75     11.22 o
  11   3   8       96.20       61.02     13.31 o
  13   3   8      216.31      215.03     26.92 o
  15   3   8        1.47       -1.84     20.87 o
  17   3   8      254.56      187.84     33.55 o
 -24   4   8      114.23       91.33     25.06 o
 -22   4   8       32.62       19.30     17.54 o
 -20   4   8       94.75       90.58     15.53 o
 -18   4   8       43.91       37.17     10.31 o
 -16   4   8      192.11      222.66     13.04 o
 -14   4   8       47.40       42.71     11.83 o
 -12   4   8      389.45      429.87     21.65 o
 -10   4   8      143.04      145.63      7.59 o
  -8   4   8      312.92      278.75     14.00 o
  -6   4   8       51.32       54.61      7.23 o
  -4   4   8       30.64       33.02      7.27 o
  -2   4   8        1.03        2.66      7.13 o
   0   4   8      668.56      668.71     15.42 o
   2   4   8     1919.09     2008.39     32.04 o
   4   4   8     1290.12     1175.56     27.81 o
   6   4   8      596.54      550.65     16.69 o
   8   4   8      212.63      179.30     14.89 o
  10   4   8      157.96      174.13     23.31 o
  12   4   8        8.49       -1.97     19.80 o
  14   4   8        0.76      -12.22     24.18 o
 -21   5   8      135.63      149.41     37.18 o
 -19   5   8      138.09      124.11     23.30 o
 -17   5   8      396.00      396.60     23.44 o
 -15   5   8     1814.86     2001.99     44.93 o
 -13   5   8      524.74      475.51     19.19 o
 -11   5   8       75.19       55.50     13.90 o
  -9   5   8      286.19      304.35     13.96 o
  -7   5   8      809.53      818.88     19.90 o
  -5   5   8      310.08      356.54     14.32 o
  -3   5   8     3140.81     3341.86     49.47 o
  -1   5   8      274.33      275.69     16.17 o
   1   5   8       10.27       10.64      9.10 o
   3   5   8      117.43      123.28     11.86 o
   5   5   8      176.57      139.88     12.84 o
   7   5   8     1337.32     1454.37     37.01 o
   9   5   8      953.76     1005.45     39.99 o
  11   5   8       19.32       47.65     22.41 o
  13   5   8       81.37      151.33     81.20 o
 -18   6   8        1.47       -2.89     42.71 o
 -16   6   8        3.71        9.16     20.70 o
 -14   6   8        9.99        8.42     18.01 o
 -12   6   8        2.90        9.00     19.32 o
 -10   6   8        5.45        0.99     13.04 o
  -8   6   8      420.31      349.92     16.48 o
  -6   6   8       93.96       72.06     12.53 o
  -4   6   8        7.70        1.50     11.68 o
  -2   6   8        0.74       -1.56     11.76 o
   0   6   8      261.34      235.96     17.00 o
   2   6   8       66.99       49.44     18.53 o
   4   6   8       42.16       45.61     19.00 o
   6   6   8      416.68      439.96     35.42 o
   8   6   8        8.92        7.08     28.14 o
 -13   7   8       17.21       -9.49     52.17 o
 -11   7   8      413.16      489.89     49.35 o
  -9   7   8      139.91      205.17     26.51 o
  -7   7   8      112.41      108.76     24.11 o
  -5   7   8      113.47       88.85     25.16 o
  -3   7   8       16.26       -8.18     23.49 o
  -1   7   8       69.77       66.78     35.00 o
   1   7   8      138.82      175.37     34.64 o
   3   7   8       10.32       34.27     37.70 o
 -29   1   9      342.51      328.63     31.15 o
 -27   1   9      165.63      207.78     18.35 o
 -25   1   9       93.85       82.76     11.37 o
 -23   1   9     1190.48     1116.06     23.04 o
 -21   1   9      425.93      372.97     12.05 o
 -19   1   9     3891.86     4102.04     49.79 o
 -17   1   9     7397.57     7525.72     81.20 o
 -15   1   9     1453.72     1439.61     19.91 o
 -13   1   9      194.13      198.66      6.28 o
 -11   1   9       50.91       33.72      4.96 o
  -9   1   9       40.77       88.52      6.29 o
  -7   1   9       50.12       44.74      5.15 o
  -5   1   9      638.76      745.00     11.12 o
  -3   1   9     6838.08     6973.85     65.16 o
  -1   1   9     4354.83     4427.18     42.33 o
   1   1   9      206.52      178.88      6.66 o
   3   1   9     2408.54     2590.16     29.83 o
   5   1   9      220.67      228.77      8.50 o
   7   1   9        1.26        8.00      5.70 o
   9   1   9      645.86      611.49     16.46 o
  11   1   9      158.98      155.39     10.66 o
  13   1   9       88.30       74.21     12.79 o
  15   1   9      207.62      200.61     29.76 o
  17   1   9       61.70       45.21     25.90 o
 -28   2   9      385.20      399.39     47.56 o
 -26   2   9      209.74      190.66     17.52 o
 -24   2   9      272.77      261.74     19.71 o
 -22   2   9      289.26      234.77     10.22 o
 -20   2   9     1327.89     1349.60     28.32 o
 -18   2   9     3899.93     4255.98     51.98 o
 -16   2   9     1465.79     1528.71     20.25 o
 -14   2   9     3560.82     3734.03     42.46 o
 -12   2   9      265.97      275.41     14.19 o
 -10   2   9     3434.22     3366.04     33.50 o
  -8   2   9     8827.12     9119.77     87.00 o
  -6   2   9      147.62      115.82      6.25 o
  -4   2   9    12532.34    13023.42    122.27 o
  -2   2   9       79.88       40.33      5.61 o
   0   2   9      860.52      866.38     14.04 o
   2   2   9     2865.38     2831.75     32.50 o
   4   2   9     1841.49     1923.61     27.33 o
   6   2   9      901.48      851.80     21.21 o
   8   2   9     1731.45     1708.14     34.21 o
  10   2   9      395.56      367.43     16.82 o
  12   2   9      604.50      646.53     24.35 o
  14   2   9       86.57       75.29     19.42 o
  16   2   9      245.02      264.50     30.70 o
 -27   3   9      258.04      285.56     92.63 o
 -25   3   9       59.33       40.30     24.29 o
 -23   3   9      650.53      691.72     51.92 o
 -21   3   9       25.01       14.09     11.77 o
 -19   3   9      507.25      507.98     20.55 o
 -17   3   9      256.06      296.60     11.76 o
 -15   3   9        2.59       13.87      9.18 o
 -13   3   9     4029.59     4227.59     59.69 o
 -11   3   9        0.20        6.78      4.79 o
  -9   3   9      186.91      174.86      8.57 o
  -7   3   9     3062.97     3336.49     40.77 o
  -5   3   9      754.55      743.50     14.46 o
  -3   3   9       48.12       63.05      6.84 o
  -1   3   9      338.89      367.34     11.06 o
   1   3   9     1615.35     1719.05     30.39 o
   3   3   9      198.14      166.71      9.25 o
   5   3   9      813.20      774.45     19.14 o
   7   3   9     1911.53     2043.99     37.20 o
   9   3   9      195.10      181.92     14.29 o
  11   3   9      919.29      972.27     31.81 o
  13   3   9       46.58       16.98     19.51 o
  15   3   9      136.13      123.27     22.72 o
 -24   4   9     1799.89     2191.29     82.79 o
 -22   4   9      241.48      223.08     22.59 o
 -20   4   9      321.33      297.67     20.46 o
 -18   4   9      104.85       87.65     10.95 o
 -16   4   9        6.28       10.79      8.88 o
 -14   4   9     1358.01     1470.62     30.80 o
 -12   4   9      952.48      935.17     26.61 o
 -10   4   9     2155.47     2055.88     97.39 o
  -8   4   9     2602.47     2761.80     39.08 o
  -6   4   9      146.68      130.01      9.16 o
  -4   4   9      220.10      255.23     10.90 o
  -2   4   9     3333.20     3507.69     45.86 o
   0   4   9     3141.60     3441.38     47.10 o
   2   4   9     1978.07     1990.38     32.48 o
   4   4   9      251.36      204.29     11.70 o
   6   4   9      277.82      249.84     12.92 o
   8   4   9      369.29      357.32     19.00 o
  10   4   9      368.66      389.23     32.42 o
  12   4   9      235.42      194.20     26.61 o
  14   4   9      694.47      682.38     46.49 o
 -23   5   9      956.42      968.71    120.01 o
 -21   5   9      528.03      488.43     35.15 o
 -19   5   9       58.04       -4.72     16.97 o
 -17   5   9      152.14       93.48     16.32 o
 -15   5   9      470.17      445.43     19.05 o
 -13   5   9      370.35      407.19     22.90 o
 -11   5   9       27.13       38.42      6.38 o
  -9   5   9       55.61       44.27      9.72 o
  -7   5   9        2.94        3.27      8.71 o
  -5   5   9        6.66       17.68      9.19 o
  -3   5   9      163.44      189.49     12.01 o
  -1   5   9      112.71      101.92     12.64 o
   1   5   9      499.46      491.66     17.07 o
   3   5   9      510.78      500.43     18.06 o
   5   5   9       49.31       44.62     16.32 o
   7   5   9      173.08      150.94     19.11 o
   9   5   9       13.47       72.36     24.96 o
  11   5   9      196.58      140.28     31.13 o
 -18   6   9        0.30        8.17     36.42 o
 -16   6   9       31.72       -3.23     23.80 o
 -14   6   9      103.85       82.50     18.34 o
 -12   6   9        0.75       10.17     19.26 o
 -10   6   9        3.09       15.66     12.21 o
  -8   6   9      197.90      172.00     14.73 o
  -6   6   9       26.49       22.89     11.87 o
  -4   6   9        9.33        8.73     12.78 o
  -2   6   9       26.23       27.50     14.69 o
   0   6   9      108.60      112.40     19.50 o
   2   6   9      384.76      377.69     25.07 o
   4   6   9      174.63      115.14     30.28 o
   6   6   9      116.02      113.29     32.74 o
   8   6   9       41.82      -27.40     34.80 o
 -11   7   9       38.41      -27.31     76.03 o
  -9   7   9      109.77       91.74     34.04 o
  -7   7   9      110.70       93.79     24.08 o
  -5   7   9       32.72       36.73     28.33 o
  -3   7   9       13.58      -16.63     20.57 o
  -1   7   9       85.56      116.15     28.70 o
   1   7   9      128.77      118.30     49.05 o
 -28   0  10      706.98      636.23     59.95 o
 -26   0  10      635.34      700.15     40.62 o
 -24   0  10     1678.57     1853.62     78.90 o
 -22   0  10     1821.77     1996.67     46.68 o
 -20   0  10     2492.81     2608.16     54.11 o
 -18   0  10       41.99       26.58      9.52 o
 -16   0  10     4762.38     4696.96     96.82 o
 -14   0  10     2080.91     1967.94     31.31 o
 -12   0  10     6838.49     6881.86     89.61 o
 -10   0  10     4948.91     4854.70     69.91 o
  -8   0  10     1450.58     1278.09     23.58 o
  -6   0  10     3060.92     2822.14     41.47 o
  -4   0  10     1619.63     1406.10     22.61 o
  -2   0  10      255.27      322.15     10.60 o
   0   0  10     3698.97     3809.38     59.24 o
   2   0  10    13505.57    14469.79    182.38 o
   4   0  10     1067.01     1057.48     23.13 o
   6   0  10      163.12      136.82     12.01 o
   8   0  10      305.24      294.05     15.47 o
  10   0  10      254.80      236.18     14.94 o
  12   0  10     1917.65     2136.01     65.48 o
  14   0  10     1416.25     1512.30     56.14 o
  16   0  10       14.32       -5.29     32.12 o
 -29   1  10        9.18       25.80     18.70 o
 -27   1  10       75.96       62.62     14.89 o
 -25   1  10      285.68      308.57     13.42 o
 -23   1  10      182.28      219.65     11.02 o
 -21   1  10     1028.52      946.72     18.58 o
 -19   1  10      483.63      432.87     11.34 o
 -17   1  10       45.25       44.64      5.21 o
 -15   1  10     4865.48     4896.79     46.07 o
 -13   1  10     5102.51     5174.15     50.10 o
 -11   1  10      211.91      199.88      7.72 o
  -9   1  10       21.18       26.73      5.10 o
  -7   1  10     1009.49     1044.58     14.87 o
  -5   1  10     2554.69     2501.84     26.47 o
  -3   1  10    15668.31    15470.98    134.96 o
  -1   1  10     1461.29     1486.31     18.16 o
   1   1  10      723.64      716.35     13.03 o
   3   1  10       12.71       20.46      5.94 o
   5   1  10       47.03       64.54      7.18 o
   7   1  10     1347.88     1331.31     26.05 o
   9   1  10     2533.03     2725.32     41.81 o
  11   1  10      606.75      599.68     17.82 o
  13   1  10      138.45      140.17     19.82 o
  15   1  10        8.69      -23.62     23.85 o
  17   1  10       76.19       18.97     60.22 o
 -28   2  10      425.33      436.38     82.97 o
 -26   2  10      410.54      352.59     20.69 o
 -24   2  10      334.79      323.91     14.14 o
 -22   2  10       33.24        9.67      8.28 o
 -20   2  10        6.07       19.35      5.91 o
 -18   2  10     1335.60     1418.15     21.74 o
 -16   2  10      747.30      707.92     17.40 o
 -14   2  10     4574.09     4781.58    109.87 o
 -12   2  10       30.85       49.06      5.51 o
 -10   2  10      271.96      323.00      9.11 o
  -8   2  10        1.87        2.05      4.68 o
  -6   2  10     2437.77     2409.42     29.07 o
  -4   2  10     3792.30     3958.45     41.64 o
  -2   2  10      196.59      169.23      7.64 o
   0   2  10       79.93      103.18      6.30 o
   2   2  10      256.64      256.45      9.02 o
   4   2  10      262.67      240.98     11.06 o
   6   2  10        0.42        8.87      9.69 o
   8   2  10      869.29      820.84     26.13 o
  10   2  10       40.19       33.11     11.61 o
  12   2  10        0.18       -1.45     17.11 o
  14   2  10        6.57      -18.05     23.05 o
  16   2  10      140.71      138.66     30.80 o
 -27   3  10       38.20       17.39     63.89 o
 -25   3  10      111.91       46.88     22.49 o
 -23   3  10       20.22       40.63     14.51 o
 -21   3  10      348.82      292.66     17.15 o
 -19   3  10        0.19        5.64      5.66 o
 -17   3  10      404.83      358.34     15.31 o
 -15   3  10      225.86      175.45     11.59 o
 -13   3  10     3129.26     3119.01     36.83 o
 -11   3  10       28.41       39.50      5.79 o
  -9   3  10      451.81      445.39     14.64 o
  -7   3  10     1321.37     1370.00     20.11 o
  -5   3  10      121.08      124.29      7.88 o
  -3   3  10     2475.74     2705.41     33.73 o
  -1   3  10     1802.71     1944.17     27.74 o
   1   3  10      256.31      237.78      9.05 o
   3   3  10     1145.32     1332.38     23.72 o
   5   3  10      329.07      314.74     13.25 o
   7   3  10      385.61      358.55     20.05 o
   9   3  10        0.22       21.68     15.42 o
  11   3  10       12.61      -16.49     16.49 o
  13   3  10      760.94      724.82     41.96 o
  15   3  10      420.79      409.11     43.70 o
 -24   4  10      179.77      152.30     31.47 o
 -22   4  10      618.23      710.40     32.44 o
 -20   4  10       20.29       34.11     15.18 o
 -18   4  10      651.43      589.21     19.70 o
 -16   4  10       52.69       22.41     10.91 o
 -14   4  10      890.86      793.81     23.87 o
 -12   4  10     1779.14     1963.79     31.04 o
 -10   4  10      256.33      279.54     10.13 o
  -8   4  10      358.14      335.93     12.89 o
  -6   4  10      916.89      847.09     19.29 o
  -4   4  10      118.24       93.11      8.44 o
  -2   4  10      183.80      221.61     11.13 o
   0   4  10       16.92       29.40      7.80 o
   2   4  10      924.64      859.64     20.24 o
   4   4  10      669.81      626.36     18.01 o
   6   4  10      468.38      411.79     18.85 o
   8   4  10      414.79      381.33     22.15 o
  10   4  10      167.77      170.44     24.25 o
  12   4  10        6.53      -24.36     24.36 o
 -23   5  10      890.63      890.23     99.46 o
 -21   5  10      149.01      167.56     33.26 o
 -19   5  10      173.87      100.51     24.18 o
 -17   5  10       61.55       29.06     16.51 o
 -15   5  10       30.03       51.26     13.65 o
 -13   5  10       96.84      106.90     16.51 o
 -11   5  10       44.62       23.35      7.55 o
  -9   5  10     1363.62     1419.34     29.95 o
  -7   5  10     1702.25     1719.59     31.15 o
  -5   5  10      249.07      229.49     12.52 o
  -3   5  10       86.34       83.10     11.47 o
  -1   5  10       12.87        3.63     10.37 o
   1   5  10      219.86      228.95     12.66 o
   3   5  10     1407.76     1527.32     33.28 o
   5   5  10        1.13       -6.27     12.39 o
   7   5  10      738.66      810.23     38.22 o
   9   5  10       38.86        9.67     25.55 o
  11   5  10       36.52       16.14     61.06 o
 -18   6  10      120.48       45.56     74.49 o
 -16   6  10       92.14      106.02     23.13 o
 -14   6  10      318.26      320.86     27.30 o
 -12   6  10       91.78      101.67     19.28 o
 -10   6  10       11.39       18.54     12.40 o
  -8   6  10      268.04      326.32     22.51 o
  -6   6  10     1497.47     1613.31     41.72 o
  -4   6  10        2.16      -14.26     14.26 o
  -2   6  10       74.76       63.08     14.72 o
   0   6  10      113.46      102.34     18.84 o
   2   6  10        7.41      -10.17     21.42 o
   4   6  10      324.02      330.23     41.19 o
   6   6  10        5.03      -36.53     41.16 o
 -11   7  10        5.26       32.72     44.90 o
  -9   7  10      185.94      101.41     24.38 o
  -7   7  10      168.18      112.97     28.00 o
  -5   7  10      115.57       65.93     26.56 o
  -3   7  10       12.94        9.82     28.24 o
  -1   7  10       59.40       61.95     44.05 o
 -29   1  11     1062.90     1294.80     56.18 o
 -27   1  11       20.23       -4.73     13.65 o
 -25   1  11      136.32      112.33     12.12 o
 -23   1  11      576.17      599.70     20.18 o
 -21   1  11      394.82      436.05     12.85 o
 -19   1  11     1515.04     1517.56     22.16 o
 -17   1  11        6.09       10.71      5.34 o
 -15   1  11     2031.66     2170.48     28.31 o
 -13   1  11      174.22      161.85      7.96 o
 -11   1  11     1446.68     1490.62     20.02 o
  -9   1  11     1816.59     1780.04     22.91 o
  -7   1  11      121.12      150.16      6.86 o
  -5   1  11     2783.47     2737.07     29.04 o
  -3   1  11     9919.40     9985.41     89.57 o
  -1   1  11     2821.81     3153.99     32.07 o
   1   1  11      252.35      240.09      8.57 o
   3   1  11     2143.24     2361.96     30.60 o
   5   1  11     1051.23     1067.06     21.55 o
   7   1  11      283.33      269.97     10.29 o
   9   1  11      144.60      117.43      8.53 o
  11   1  11      958.52      966.12     31.08 o
  13   1  11       74.79       79.06     18.83 o
  15   1  11       16.56       15.75     30.80 o
 -28   2  11        5.64      -11.30     22.02 o
 -26   2  11       43.35       32.74     12.79 o
 -24   2  11      167.45      147.08     11.04 o
 -22   2  11       64.00       34.33      6.91 o
 -20   2  11      727.55      657.47     21.89 o
 -18   2  11     1049.81     1031.40     24.18 o
 -16   2  11      711.45      657.00     22.11 o
 -14   2  11      305.10      310.99     10.15 o
 -12   2  11      360.89      346.64     10.07 o
 -10   2  11       11.75       12.46      6.13 o
  -8   2  11      209.84      183.64      7.47 o
  -6   2  11       63.94       62.10      6.42 o
  -4   2  11     1703.34     1763.81     23.27 o
  -2   2  11      460.55      486.78     11.52 o
   0   2  11       64.45       55.09      6.32 o
   2   2  11      111.76       93.27      6.96 o
   4   2  11      603.77      645.57     17.95 o
   6   2  11       37.34       29.82     10.67 o
   8   2  11       18.29       21.96     10.86 o
  10   2  11       68.80       51.51     16.75 o
  12   2  11      297.45      288.86     21.26 o
  14   2  11      400.79      437.35     34.48 o
 -27   3  11      829.24      865.21     65.72 o
 -25   3  11      469.49      394.30     34.68 o
 -23   3  11      761.70      771.62     27.27 o
 -21   3  11      801.53      896.95     34.06 o
 -19   3  11     2203.30     2271.18     38.76 o
 -17   3  11      426.96      444.68     19.34 o
 -15   3  11      652.40      607.37     12.36 o
 -13   3  11     5266.90     5423.00    117.11 o
 -11   3  11     2297.50     2314.13     29.99 o
  -9   3  11      373.96      357.55     10.86 o
  -7   3  11      940.39      901.68     16.51 o
  -5   3  11     5137.90     5132.38     57.19 o
  -3   3  11     1235.63     1362.71     21.78 o
  -1   3  11      440.72      449.79     12.07 o
   1   3  11     3945.99     4210.31     49.70 o
   3   3  11      607.23      573.24     17.12 o
   5   3  11      141.98      114.54     10.70 o
   7   3  11      408.83      415.13     18.79 o
   9   3  11      512.66      523.50     25.53 o
  11   3  11      694.26      739.33     36.70 o
  13   3  11      358.32      338.42     32.59 o
 -24   4  11       58.43       77.88     28.03 o
 -22   4  11       85.16       86.74     19.81 o
 -20   4  11      220.46      211.89     15.40 o
 -18   4  11       26.45       39.53     11.10 o
 -16   4  11      419.03      319.30     16.43 o
 -14   4  11      303.39      246.60     15.34 o
 -12   4  11     1413.59     1405.17     28.41 o
 -10   4  11       74.17       75.82      9.16 o
  -8   4  11       77.22       81.77      9.50 o
  -6   4  11     2125.41     2215.41     33.37 o
  -4   4  11        8.15       29.53      9.56 o
  -2   4  11       98.62      116.57     10.07 o
   0   4  11       11.84       16.55      7.98 o
   2   4  11      107.92       90.36     11.47 o
   4   4  11        9.92        8.58     10.13 o
   6   4  11      165.56      173.37     18.81 o
   8   4  11      250.82      264.96     30.10 o
  10   4  11       22.37        4.94     33.71 o
  12   4  11        1.73       23.18     27.28 o
 -23   5  11        0.40      -50.45    103.91 o
 -21   5  11       90.66       93.22     30.65 o
 -19   5  11        5.60        5.97     16.88 o
 -17   5  11      625.06      722.10     40.38 o
 -15   5  11      234.17      215.38     19.83 o
 -13   5  11        4.66        6.15     19.67 o
 -11   5  11       34.53        9.41      8.58 o
  -9   5  11     1264.53     1270.24     26.47 o
  -7   5  11      125.51      112.98     10.70 o
  -5   5  11        0.75       13.29      9.32 o
  -3   5  11        9.68        6.34      9.77 o
  -1   5  11      391.59      412.31     18.75 o
   1   5  11       50.42       35.85     11.74 o
   3   5  11      127.39      147.30     15.85 o
   5   5  11       59.86       53.19     19.36 o
   7   5  11      115.73       99.36     28.29 o
   9   5  11      177.19      144.70     40.65 o
 -18   6  11      116.83       48.44     39.03 o
 -16   6  11      135.51      132.02     30.00 o
 -14   6  11       55.25       52.72     25.42 o
 -12   6  11       48.45       50.71     14.54 o
 -10   6  11      649.03      722.39     25.70 o
  -8   6  11      230.51      194.49     22.75 o
  -6   6  11       26.91       22.35     16.05 o
  -4   6  11      193.98      175.61     18.49 o
  -2   6  11        1.31       -9.06     17.80 o
   0   6  11      134.76      136.90     22.07 o
   2   6  11       93.24       89.49     22.54 o
   4   6  11       56.07       12.91     28.87 o
  -9   7  11      576.37      588.85     43.86 o
  -7   7  11      180.63       78.23     26.85 o
  -5   7  11       12.30      -19.41     29.51 o
  -3   7  11      436.29      390.63     44.25 o
 -30   0  12      322.41      370.95     66.26 o
 -28   0  12     4299.46     5677.55    322.73 o
 -26   0  12       29.00       12.87     22.40 o
 -24   0  12       12.65       20.12     13.98 o
 -22   0  12     1182.57     1161.26     38.27 o
 -20   0  12     4892.76     5047.69     83.73 o
 -18   0  12     4378.04     4565.74     65.67 o
 -16   0  12       86.61       90.75      8.88 o
 -14   0  12     4298.43     4755.64     65.50 o
 -12   0  12     4890.21     5007.70     71.52 o
 -10   0  12     2438.48     2410.05     40.48 o
  -8   0  12     3782.71     3698.25     52.57 o
  -6   0  12      151.73      121.80      9.30 o
  -4   0  12     2914.15     3044.93     49.61 o
  -2   0  12    10449.36    11462.69    146.92 o
   0   0  12       18.32       43.38     10.08 o
   2   0  12     3905.08     4091.07     68.22 o
   4   0  12      163.62      124.91     13.59 o
   6   0  12     1498.30     1574.96     36.21 o
   8   0  12     1503.20     1487.65     35.45 o
  10   0  12       91.50       76.28     36.50 o
  12   0  12     3565.84     3807.93     96.29 o
  14   0  12      346.43      377.43     53.15 o
 -29   1  12        5.77       34.58     21.45 o
 -27   1  12      885.72      870.53     59.90 o
 -25   1  12     1094.50     1085.02     29.46 o
 -23   1  12      923.76     1036.21     24.40 o
 -21   1  12       32.87       19.55      8.88 o
 -19   1  12       99.93      121.12      7.43 o
 -17   1  12     1963.43     1947.14     24.81 o
 -15   1  12      307.88      246.55      8.62 o
 -13   1  12     4525.27     4632.97     47.63 o
 -11   1  12     2330.99     2389.10     36.10 o
  -9   1  12     1140.99     1216.43     18.95 o
  -7   1  12       26.05       47.61      5.01 o
  -5   1  12      388.26      391.18      9.43 o
  -3   1  12     1780.72     1812.07     22.46 o
  -1   1  12     4294.34     4528.66     46.77 o
   1   1  12      884.41      908.63     15.72 o
   3   1  12       10.96       13.52      7.17 o
   5   1  12      154.85      148.87      9.11 o
   7   1  12      123.11      102.75      9.46 o
   9   1  12       58.65       49.67     11.30 o
  11   1  12       97.66       72.42     14.82 o
  13   1  12      445.79      381.71     42.81 o
  15   1  12        0.42      -13.40     49.48 o
 -28   2  12        2.65       39.43     23.49 o
 -26   2  12      164.06      131.06     16.03 o
 -24   2  12      154.62      106.22     11.31 o
 -22   2  12        5.01       -0.56      6.48 o
 -20   2  12        0.38       -6.39      6.39 o
 -18   2  12     2015.75     2032.37     28.43 o
 -16   2  12      278.61      299.05      9.97 o
 -14   2  12      122.71      140.64      9.08 o
 -12   2  12     1846.42     1858.92     26.22 o
 -10   2  12      725.94      656.34     22.21 o
  -8   2  12       29.63       59.31      6.20 o
  -6   2  12       13.66        8.18      5.62 o
  -4   2  12     3478.88     3584.22     38.70 o
  -2   2  12      431.34      398.94     10.84 o
   0   2  12      146.09      141.46      7.86 o
   2   2  12     1154.86     1222.70     20.48 o
   4   2  12        2.18        2.39      7.02 o
   6   2  12       90.03       99.17     13.75 o
   8   2  12      487.25      481.32     21.89 o
  10   2  12      542.53      550.74     24.55 o
  12   2  12      170.51      167.69     27.47 o
  14   2  12        2.44       24.39     31.17 o
 -27   3  12       68.94       56.35     34.22 o
 -25   3  12       57.90       73.31     19.87 o
 -23   3  12      329.97      264.91     18.40 o
 -21   3  12       22.79       30.10     14.42 o
 -19   3  12      776.77      777.24     19.38 o
 -17   3  12        0.04        0.99      8.35 o
 -15   3  12      265.31      295.44     12.48 o
 -13   3  12       69.40       84.34      5.18 o
 -11   3  12      736.41      736.11     17.38 o
  -9   3  12      104.09      119.03      7.76 o
  -7   3  12       90.77       86.41      7.78 o
  -5   3  12     1935.98     2160.76     29.06 o
  -3   3  12      101.18      116.74      8.88 o
  -1   3  12      586.42      696.72     14.95 o
   1   3  12      179.87      158.43      8.17 o
   3   3  12       74.14       87.08     10.02 o
   5   3  12      183.78      134.54     14.00 o
   7   3  12      139.52      137.42     17.28 o
   9   3  12      266.58      256.16     23.99 o
  11   3  12       18.79       17.41     22.86 o
  13   3  12       81.29       91.42     35.54 o
 -24   4  12       30.76       32.64     28.05 o
 -22   4  12       45.36       36.93     22.88 o
 -20   4  12      340.10      357.39     17.45 o
 -18   4  12      971.63     1060.27     33.26 o
 -16   4  12      456.90      418.05     19.66 o
 -14   4  12      401.62      470.66     12.36 o
 -12   4  12      441.22      448.48     17.33 o
 -10   4  12     2208.96     2385.23     34.87 o
  -8   4  12      352.88      384.50     13.26 o
  -6   4  12     1354.34     1440.19     25.31 o
  -4   4  12     2325.72     2274.68     35.56 o
  -2   4  12      321.00      304.42     13.74 o
   0   4  12      273.79      227.57     11.18 o
   2   4  12     1141.76     1235.60     26.98 o
   4   4  12      425.40      354.76     17.22 o
   6   4  12      411.07      436.51     27.38 o
   8   4  12       49.22       25.40     27.90 o
  10   4  12       34.30      -10.82     24.30 o
 -23   5  12      119.32       25.32     50.45 o
 -21   5  12        0.96       16.37     25.24 o
 -19   5  12       79.05       34.40     36.66 o
 -17   5  12      279.31      291.44     23.88 o
 -15   5  12       48.78       35.56     13.77 o
 -13   5  12        4.41        7.14      8.27 o
 -11   5  12       65.54       60.40     10.59 o
  -9   5  12       30.51       18.84      9.57 o
  -7   5  12      832.09      829.89     21.08 o
  -5   5  12       40.18       32.64     10.43 o
  -3   5  12       70.67       66.69     11.78 o
  -1   5  12       25.29       15.82     10.14 o
   1   5  12       44.79       11.44     12.94 o
   3   5  12        0.04        6.02     13.80 o
   5   5  12      198.65      170.42     25.98 o
   7   5  12       75.16      110.15     28.74 o
 -18   6  12        0.27      -70.86     70.86 o
 -16   6  12      365.50      375.28     41.43 o
 -14   6  12      313.99      349.54     39.68 o
 -12   6  12       81.65      136.03     17.20 o
 -10   6  12       41.45       64.71     17.51 o
  -8   6  12     1353.37     1304.56     49.29 o
  -6   6  12       13.45       40.23     24.81 o
  -4   6  12       28.54       43.67     17.90 o
  -2   6  12      181.59      211.92     41.92 o
   0   6  12      409.55      484.67     41.72 o
   2   6  12        1.81       15.78     28.81 o
   4   6  12      247.36      302.47     56.35 o
 -29   1  13       50.78       44.19     24.31 o
 -27   1  13      414.81      355.61     26.22 o
 -25   1  13       32.85       25.52     11.25 o
 -23   1  13        0.95        8.83     10.09 o
 -21   1  13       63.63       72.03      7.08 o
 -19   1  13      589.26      615.10     13.28 o
 -17   1  13      260.53      236.74      8.87 o
 -15   1  13      392.36      405.04     10.12 o
 -13   1  13       84.90      101.30      7.81 o
 -11   1  13      503.62      468.52     14.65 o
  -9   1  13       22.35       23.66      5.71 o
  -7   1  13      143.61      142.54      6.89 o
  -5   1  13     3644.43     3731.56     41.35 o
  -3   1  13       81.19       72.33      6.84 o
  -1   1  13      593.49      607.79     14.21 o
   1   1  13        0.60       -7.62      7.62 o
   3   1  13       14.13        7.04      7.18 o
   5   1  13        7.57        4.96      7.55 o
   7   1  13      541.93      557.08     15.91 o
   9   1  13      380.68      398.33     17.06 o
  11   1  13        5.36       18.29     17.25 o
  13   1  13       56.32       42.43     24.84 o
 -28   2  13      533.98      601.02     43.29 o
 -26   2  13      572.25      562.46     25.90 o
 -24   2  13     1290.11     1304.63     42.46 o
 -22   2  13        9.61        9.90      8.45 o
 -20   2  13      662.09      687.41     15.93 o
 -18   2  13     4316.20     4684.25     51.79 o
 -16   2  13        1.85        4.47      6.46 o
 -14   2  13     2455.86     2515.35     33.03 o
 -12   2  13     1579.58     1565.38     24.79 o
 -10   2  13      973.86      977.62     18.62 o
  -8   2  13     1190.47     1135.27     19.54 o
  -6   2  13        5.77       -0.84      6.05 o
  -4   2  13     4294.97     4769.19     52.25 o
  -2   2  13      251.57      233.65      8.82 o
   0   2  13      962.30      899.45     17.02 o
   2   2  13      128.60      131.52      8.73 o
   4   2  13      151.58      206.09     11.06 o
   6   2  13     1070.83     1035.48     26.45 o
   8   2  13      177.85      171.23     19.73 o
  10   2  13       31.49       -7.71     14.05 o
  12   2  13      651.96      648.73     38.90 o
 -27   3  13        4.39       40.55     34.39 o
 -25   3  13     1020.78     1120.60     66.42 o
 -23   3  13        3.70      -11.18     11.18 o
 -21   3  13      596.97      551.08     16.65 o
 -19   3  13        0.10       24.93     10.54 o
 -17   3  13        3.49        6.33      6.28 o
 -15   3  13     1881.37     1900.97     87.77 o
 -13   3  13      163.94      203.94     11.26 o
 -11   3  13     3277.10     3501.45     43.55 o
  -9   3  13     1485.73     1571.73     24.95 o
  -7   3  13     2124.34     2207.51     31.12 o
  -5   3  13      754.91      749.05     16.64 o
  -3   3  13     1172.85     1124.66     19.76 o
  -1   3  13      750.79      854.86     16.46 o
   1   3  13      662.57      628.84     15.23 o
   3   3  13       30.28        7.18      8.53 o
   5   3  13      446.95      427.31     19.10 o
   7   3  13      241.93      230.65     21.56 o
   9   3  13       60.95       54.68     18.02 o
  11   3  13      257.96      286.80     35.16 o
 -24   4  13     1444.64     1632.32     75.09 o
 -22   4  13      242.71      221.46     35.76 o
 -20   4  13      243.05      246.76     21.34 o
 -18   4  13      397.91      415.44     21.95 o
 -16   4  13     1724.37     1833.25     44.81 o
 -14   4  13      373.64      409.06     14.55 o
 -12   4  13      251.36      195.93     10.28 o
 -10   4  13     1110.75     1136.41     22.25 o
  -8   4  13     2199.28     2429.42     36.04 o
  -6   4  13     1082.72     1227.28     23.94 o
  -4   4  13        1.87        4.26      9.94 o
  -2   4  13        5.08        4.47      8.94 o
   0   4  13      305.16      340.72     12.98 o
   2   4  13      904.42      888.67     22.71 o
   4   4  13        2.61       11.81     14.46 o
   6   4  13      774.64      838.93     44.84 o
   8   4  13        1.88       24.85     25.98 o
  10   4  13        4.82        0.56     26.07 o
 -23   5  13      104.36       36.25     41.14 o
 -21   5  13        3.97        4.10     34.31 o
 -19   5  13        0.29       28.85     28.42 o
 -17   5  13        0.15       -5.25     15.53 o
 -15   5  13       34.42       33.65     15.21 o
 -13   5  13      157.15      137.60     11.44 o
 -11   5  13       46.56       28.26     10.69 o
  -9   5  13      152.58      138.26     12.31 o
  -7   5  13       10.14       10.01     11.29 o
  -5   5  13        7.12      -11.94     11.94 o
  -3   5  13      318.32      378.46     21.43 o
  -1   5  13       15.89       -5.45     11.38 o
   1   5  13       75.51       53.41     18.87 o
   3   5  13       13.85      -21.35     21.35 o
   5   5  13      587.48      708.01     51.74 o
   7   5  13        2.20       38.77     31.32 o
 -18   6  13       31.78       93.39     55.73 o
 -16   6  13      255.06      296.48     36.61 o
 -14   6  13      322.90      300.07     38.00 o
 -12   6  13       22.60       31.62     18.41 o
 -10   6  13      288.67      280.18     32.56 o
  -8   6  13        2.31        3.80     23.43 o
  -6   6  13        6.70       16.25     27.67 o
  -4   6  13       43.36       39.31     18.38 o
  -2   6  13      117.88      121.28     27.82 o
   0   6  13       37.82       35.67     22.90 o
   2   6  13       20.95       37.69     33.96 o
 -30   0  14      855.52      775.77    126.26 o
 -28   0  14      122.60      188.28     41.43 o
 -26   0  14      182.06      202.79     19.88 o
 -24   0  14      219.65      220.74     19.85 o
 -22   0  14      357.74      357.62     17.37 o
 -20   0  14     5690.55     5878.49     89.26 o
 -18   0  14      150.07      197.23     20.68 o
 -16   0  14     5003.65     5186.31     75.43 o
 -14   0  14      888.50      942.22     21.49 o
 -12   0  14     4117.32     4246.31     62.60 o
 -10   0  14      828.94      916.46     21.91 o
  -8   0  14       36.07       17.37      9.42 o
  -6   0  14     1162.65     1119.00     23.71 o
  -4   0  14      178.28      150.53     11.90 o
  -2   0  14       23.11       22.53     10.28 o
   0   0  14     1037.18     1058.08     26.70 o
   2   0  14     1732.96     1694.96     36.59 o
   4   0  14      163.13      147.02     13.54 o
   6   0  14      341.92      389.29     19.31 o
   8   0  14      479.46      426.55     38.83 o
  10   0  14       38.51       19.26     23.89 o
  12   0  14       42.02       57.06     27.07 o
 -29   1  14      444.51      458.66     34.99 o
 -27   1  14      458.64      524.97     41.99 o
 -25   1  14      862.61      900.64     32.26 o
 -23   1  14      502.23      518.64     20.80 o
 -21   1  14     1523.19     1491.95     26.63 o
 -19   1  14      558.68      592.25     13.82 o
 -17   1  14     3070.39     3125.46     38.16 o
 -15   1  14      916.39      946.95     17.14 o
 -13   1  14     1147.53     1146.23     19.49 o
 -11   1  14     2118.26     2040.57     28.19 o
  -9   1  14     1576.55     1508.06     23.95 o
  -7   1  14     2227.35     2251.76     28.20 o
  -5   1  14      807.94      773.55     15.01 o
  -3   1  14      214.24      210.96      8.96 o
  -1   1  14     2589.49     2669.38     42.08 o
   1   1  14     3700.67     3966.51     51.68 o
   3   1  14       85.75       82.18      9.35 o
   5   1  14       46.73       75.35      8.75 o
   7   1  14      196.19      206.78     12.59 o
   9   1  14      470.55      475.58     20.77 o
  11   1  14      336.45      337.72     27.54 o
  13   1  14      305.95      292.68     49.35 o
 -28   2  14       87.46       78.13     17.74 o
 -26   2  14      138.96      145.44     18.65 o
 -24   2  14       30.18       17.61     11.14 o
 -22   2  14      857.61      867.91     18.49 o
 -20   2  14        3.99        7.47      7.30 o
 -18   2  14     1594.68     1628.68     24.73 o
 -16   2  14        0.48        1.28      7.05 o
 -14   2  14     2282.39     2301.97     33.34 o
 -12   2  14      140.72      160.70      9.14 o
 -10   2  14      129.94      127.57      9.04 o
  -8   2  14      236.45      242.53     10.06 o
  -6   2  14      501.82      547.88     13.64 o
  -4   2  14      645.60      594.13     14.63 o
  -2   2  14      127.61      106.89      8.25 o
   0   2  14     2810.02     2968.73     38.95 o
   2   2  14       18.75       -0.66      8.89 o
   4   2  14      413.64      470.88     14.63 o
   6   2  14      241.03      235.18     14.25 o
   8   2  14      122.61       99.99     19.16 o
  10   2  14       90.36       75.95     20.02 o
  12   2  14      329.19      286.45     43.05 o
 -27   3  14      128.74      170.61     38.54 o
 -25   3  14      229.56      250.54     33.28 o
 -23   3  14      430.25      468.45     30.13 o
 -21   3  14       92.20       78.51     13.63 o
 -19   3  14        0.12        3.14     10.06 o
 -17   3  14      234.96      223.59     13.69 o
 -15   3  14     2595.79     2549.47     39.19 o
 -13   3  14     2254.04     2254.35     34.94 o
 -11   3  14      656.68      678.53     16.87 o
  -9   3  14       70.92       64.02     10.28 o
  -7   3  14       60.93       45.52      8.21 o
  -5   3  14      824.95      831.79     18.16 o
  -3   3  14       19.85       22.53      7.85 o
  -1   3  14        0.00        6.22      6.49 o
   1   3  14      404.20      367.47     16.23 o
   3   3  14       34.94       42.07     10.91 o
   5   3  14       33.59       40.69     14.11 o
   7   3  14       15.82       54.62     18.28 o
   9   3  14        4.28       -0.03     20.17 o
  11   3  14       80.77       77.10     37.12 o
 -24   4  14      463.40      494.23     41.59 o
 -22   4  14       18.47       -3.25     23.75 o
 -20   4  14      176.58      136.98     19.54 o
 -18   4  14        3.21      -16.42     17.74 o
 -16   4  14       26.72       14.36      8.71 o
 -14   4  14      321.34      279.48     12.94 o
 -12   4  14       61.45       53.97      8.37 o
 -10   4  14      489.07      379.05     15.22 o
  -8   4  14       62.47       52.48     10.26 o
  -6   4  14      210.19      147.41     10.76 o
  -4   4  14      547.39      551.81     17.03 o
  -2   4  14      647.65      644.70     18.21 o
   0   4  14      165.24      146.13     15.29 o
   2   4  14      935.11      951.32     30.13 o
   4   4  14      356.37      349.57     32.58 o
   6   4  14       82.91       82.53     25.17 o
   8   4  14       43.22       66.49     30.06 o
 -21   5  14       20.84       68.04     46.16 o
 -19   5  14      136.93      151.08     30.20 o
 -17   5  14      332.80      312.27     53.13 o
 -15   5  14     1013.75     1099.09     27.55 o
 -13   5  14      276.44      211.94     24.83 o
 -11   5  14       34.17       61.83     11.70 o
  -9   5  14      487.54      476.73     22.28 o
  -7   5  14      395.19      358.32     17.59 o
  -5   5  14      157.62      178.15     15.78 o
  -3   5  14      746.23      797.36     28.93 o
  -1   5  14      130.41       99.08     15.33 o
   1   5  14      111.24       99.50     18.99 o
   3   5  14        6.03      -17.03     26.43 o
   5   5  14        0.11      -37.20     37.20 o
 -16   6  14        0.11      -32.40     32.40 o
 -14   6  14       51.45       41.08     26.96 o
 -12   6  14       41.64       28.10     18.44 o
 -10   6  14      170.70      155.18     28.59 o
  -8   6  14       74.27       40.37     22.59 o
  -6   6  14      263.08      269.73     29.20 o
  -4   6  14        1.05      -12.96     23.98 o
  -2   6  14       33.35       32.97     22.30 o
   0   6  14        0.05      -20.95     29.04 o
 -29   1  15      740.13      831.14     44.82 o
 -27   1  15       41.03       49.38     16.36 o
 -25   1  15      305.59      232.61     17.39 o
 -23   1  15      224.90      195.23     14.94 o
 -21   1  15      948.52      888.47     20.81 o
 -19   1  15      800.95      741.95     16.05 o
 -17   1  15      261.76      254.71     10.23 o
 -15   1  15      585.36      584.13     14.86 o
 -13   1  15      265.13      235.79     10.84 o
 -11   1  15       31.32       28.04      5.65 o
  -9   1  15        0.04       11.48      6.37 o
  -7   1  15      126.68      150.63      9.43 o
  -5   1  15        2.52       -6.97      6.97 o
  -3   1  15     4885.29     5305.83     58.91 o
  -1   1  15       87.12       92.68      8.98 o
   1   1  15     1289.93     1248.20     23.53 o
   3   1  15        1.87       -7.68      7.80 o
   5   1  15      167.19      195.58     13.12 o
   7   1  15       23.63       13.73     10.36 o
   9   1  15      141.61      139.68     22.94 o
  11   1  15      337.08      345.15     33.19 o
 -28   2  15      130.90       98.95     22.49 o
 -26   2  15       93.24       86.39     17.23 o
 -24   2  15      243.46      240.94     16.41 o
 -22   2  15      429.12      436.39     19.13 o
 -20   2  15     1363.88     1393.21     22.77 o
 -18   2  15      121.77      119.54      8.35 o
 -16   2  15     3883.58     4020.76     57.53 o
 -14   2  15      183.28      174.43     10.07 o
 -12   2  15      293.14      302.45     11.41 o
 -10   2  15      260.75      279.01     12.65 o
  -8   2  15      617.26      607.09     16.08 o
  -6   2  15     6646.93     7001.90     76.87 o
  -4   2  15      516.18      524.87     14.45 o
  -2   2  15      793.25      735.02     16.07 o
   0   2  15     2246.82     2465.62     39.23 o
   2   2  15      383.00      309.68     13.07 o
   4   2  15      214.47      184.20     14.69 o
   6   2  15      514.93      541.40     22.49 o
   8   2  15      158.48      184.83     24.26 o
  10   2  15      597.01      643.03     41.04 o
 -27   3  15      450.04      454.85     46.65 o
 -25   3  15     1105.37     1144.82     83.66 o
 -23   3  15        0.66       17.73     24.15 o
 -21   3  15      469.17      495.08     20.41 o
 -19   3  15     1684.38     1834.27     31.03 o
 -17   3  15      671.02      539.25     16.23 o
 -15   3  15      542.90      528.02     18.19 o
 -13   3  15     3604.07     3753.06     50.62 o
 -11   3  15       68.82       74.40      8.17 o
  -9   3  15        1.54        7.61      7.70 o
  -7   3  15        8.64        2.46      9.53 o
  -5   3  15     1076.17     1097.26     21.63 o
  -3   3  15       70.29       91.73      9.20 o
  -1   3  15       43.20       42.54     10.35 o
   1   3  15     1016.08     1036.73     28.78 o
   3   3  15      189.60      143.72     14.79 o
   5   3  15       68.43       40.12     19.32 o
   7   3  15      284.09      309.97     30.53 o
   9   3  15       25.02       12.27     35.81 o
 -24   4  15      173.63       95.07     35.47 o
 -22   4  15      238.71      275.99     45.07 o
 -20   4  15      117.36       95.04     22.15 o
 -18   4  15       31.18       55.86     17.94 o
 -16   4  15       34.67       30.47      9.41 o
 -14   4  15     1413.12     1402.07     23.57 o
 -12   4  15      147.74      153.07     11.24 o
 -10   4  15     1028.16     1061.15     22.61 o
  -8   4  15        2.00        8.92      9.82 o
  -6   4  15       35.81       29.41      9.93 o
  -4   4  15      157.24      208.68     15.01 o
  -2   4  15      981.16     1063.91     23.80 o
   0   4  15      739.85      743.76     27.60 o
   2   4  15       57.05       44.63     15.64 o
   4   4  15        0.72        3.66     27.49 o
   6   4  15        1.42      -13.61     31.28 o
 -21   5  15      142.92      168.29     37.74 o
 -19   5  15      473.87      445.42     48.50 o
 -17   5  15      415.96      479.27     42.88 o
 -15   5  15       81.15       64.08     30.22 o
 -13   5  15      104.57       73.88     20.94 o
 -11   5  15      148.48      161.27     22.67 o
  -9   5  15       53.81       43.14     12.96 o
  -7   5  15       73.64       76.40     16.00 o
  -5   5  15      139.32      176.17     17.96 o
  -3   5  15       87.48      101.46     17.80 o
  -1   5  15        2.66       -8.24     17.93 o
   1   5  15       42.12       28.12     21.04 o
   3   5  15      212.23      182.45     29.67 o
 -16   6  15      146.04       75.29     49.22 o
 -14   6  15       93.18       69.08     34.35 o
 -12   6  15       90.22       65.70     32.32 o
 -10   6  15       83.97       62.17     34.12 o
  -8   6  15       19.02       29.51     22.99 o
  -6   6  15       28.23       -2.01     25.34 o
  -4   6  15       33.03       28.85     32.67 o
  -2   6  15       81.48       -0.34     44.73 o
 -30   0  16      195.65      168.78     65.11 o
 -28   0  16     3100.79     3759.73    169.05 o
 -26   0  16     1224.40     1216.69     99.24 o
 -24   0  16      395.54      394.85     30.61 o
 -22   0  16       80.18       79.76     11.30 o
 -20   0  16      430.18      422.47     19.76 o
 -18   0  16     4083.53     4212.48     68.72 o
 -16   0  16     1231.97     1247.11     24.97 o
 -14   0  16     3790.54     4017.44     67.25 o
 -12   0  16     1292.27     1303.33     28.86 o
 -10   0  16        1.14       -9.69     10.19 o
  -8   0  16     1154.68     1180.95     25.51 o
  -6   0  16     4304.29     4375.04     70.02 o
  -4   0  16      244.28      238.88     15.21 o
  -2   0  16     1777.95     1915.02     43.41 o
   0   0  16       52.28       45.98     11.63 o
   2   0  16     1056.81     1141.84     34.60 o
   4   0  16      384.19      379.34     23.37 o
   6   0  16       47.49       55.57     16.36 o
   8   0  16       29.20       33.86     26.67 o
  10   0  16      146.50      198.40     43.02 o
 -29   1  16      221.97      237.87     30.58 o
 -27   1  16      254.09      270.12     44.86 o
 -25   1  16       13.78       10.98     11.90 o
 -23   1  16      322.64      308.72     13.01 o
 -21   1  16      428.52      422.80     13.50 o
 -19   1  16       49.11       57.65      8.71 o
 -17   1  16       81.18       64.94      8.46 o
 -15   1  16     1083.85     1108.77     21.55 o
 -13   1  16      581.94      567.40     14.19 o
 -11   1  16       28.07       21.56      6.13 o
  -9   1  16      144.08      142.92      9.24 o
  -7   1  16       73.46       96.30      8.20 o
  -5   1  16     2534.06     2548.22     35.40 o
  -3   1  16      322.48      316.87     12.41 o
  -1   1  16      189.29      175.79     10.65 o
   1   1  16     1218.26     1255.19     26.61 o
   3   1  16       89.11       73.04     11.20 o
   5   1  16       57.21       41.50     11.75 o
   7   1  16      305.43      332.48     21.35 o
   9   1  16       61.99       69.80     28.29 o
 -28   2  16      245.67      218.95     23.45 o
 -26   2  16      528.53      494.60     26.79 o
 -24   2  16      322.48      334.68     20.54 o
 -22   2  16      263.27      237.47     12.81 o
 -20   2  16       77.82       57.23      8.99 o
 -18   2  16     1669.02     1761.44     27.71 o
 -16   2  16      451.24      505.58     14.39 o
 -14   2  16      683.63      678.33     16.80 o
 -12   2  16      229.10      198.72     11.33 o
 -10   2  16       81.34       76.58     10.25 o
  -8   2  16      386.93      384.41     12.38 o
  -6   2  16        1.41       -5.87      7.76 o
  -4   2  16     2264.31     2313.17     32.36 o
  -2   2  16      306.11      283.69     12.39 o
   0   2  16      253.12      265.23     12.23 o
   2   2  16      165.80      130.41     14.23 o
   4   2  16       25.05       29.14     10.49 o
   6   2  16      134.87       93.43     18.71 o
   8   2  16      161.14      144.26     25.40 o
 -27   3  16        0.85       62.71     40.80 o
 -25   3  16        0.08        9.97     21.19 o
 -23   3  16      325.39      313.79     27.89 o
 -21   3  16      126.70      112.82     14.25 o
 -19   3  16      142.39       86.82     15.64 o
 -17   3  16       26.41       22.65     10.95 o
 -15   3  16       78.32       52.74      9.87 o
 -13   3  16       13.73        8.80     10.18 o
 -11   3  16      402.97      402.69     13.77 o
  -9   3  16      292.84      266.81     12.09 o
  -7   3  16      716.06      724.49     18.67 o
  -5   3  16        0.47       -5.71     10.03 o
  -3   3  16      294.69      266.09     11.82 o
  -1   3  16       41.23       19.29      9.28 o
   1   3  16      590.93      619.77     21.12 o
   3   3  16        9.05       -0.59     17.51 o
   5   3  16        5.33      -11.55     21.18 o
   7   3  16       99.25       62.13     28.76 o
 -24   4  16       65.66       19.47     36.13 o
 -22   4  16        2.35      -11.93     27.50 o
 -20   4  16      703.42      705.30     43.49 o
 -18   4  16      214.56      203.49     19.89 o
 -16   4  16        0.40       -4.01     10.95 o
 -14   4  16       24.57       30.12     14.54 o
 -12   4  16       11.75       20.42      9.53 o
 -10   4  16      290.68      265.73     14.57 o
  -8   4  16      349.90      354.81     15.31 o
  -6   4  16      446.42      456.41     16.85 o
  -4   4  16        8.07       14.80     11.17 o
  -2   4  16       11.23        6.92     10.75 o
   0   4  16       17.64       -6.56     16.53 o
   2   4  16      338.44      330.52     26.81 o
   4   4  16       51.73       37.34     37.00 o
   6   4  16       32.24       27.69     33.95 o
 -21   5  16       66.85       14.70     34.97 o
 -19   5  16       17.66       55.58     30.21 o
 -17   5  16      133.63       84.84     28.89 o
 -15   5  16      195.44      183.32     28.15 o
 -13   5  16      373.24      365.76     38.15 o
 -11   5  16      216.66      166.77     26.66 o
  -9   5  16      178.92      146.64     20.00 o
  -7   5  16       79.24       62.34     15.62 o
  -5   5  16        2.78       -4.58     14.31 o
  -3   5  16       52.83       70.89     18.09 o
  -1   5  16       57.85       49.05     20.13 o
   1   5  16      127.51      125.64     31.36 o
 -14   6  16       79.16       77.82     24.56 o
 -12   6  16      333.12      397.98     55.76 o
 -10   6  16      343.48      338.00     38.90 o
  -8   6  16      281.83      381.95     41.88 o
  -6   6  16       33.63       31.19     28.93 o
  -4   6  16       98.85      100.28     54.04 o
 -29   1  17       11.97       23.75     46.84 o
 -27   1  17      124.30      147.34     24.92 o
 -25   1  17      358.16      334.46     22.80 o
 -23   1  17      523.75      492.97     20.34 o
 -21   1  17      434.02      443.85     14.12 o
 -19   1  17        0.54       -7.64      7.64 o
 -17   1  17      137.99      117.96      9.40 o
 -15   1  17     2218.37     2350.18     35.58 o
 -13   1  17       10.05       26.60      7.85 o
 -11   1  17      654.67      635.95     14.65 o
  -9   1  17      250.83      222.34     12.11 o
  -7   1  17       97.67       73.58      8.92 o
  -5   1  17     1975.38     2044.16     31.06 o
  -3   1  17        2.01        0.39      8.09 o
  -1   1  17      647.58      582.79     17.30 o
   1   1  17       45.34       43.58     10.18 o
   3   1  17      188.93      187.92     14.54 o
   5   1  17      202.34      202.78     17.88 o
   7   1  17       97.32       77.51     24.28 o
   9   1  17       38.63       30.75     30.39 o
 -28   2  17       79.41       87.00     23.60 o
 -26   2  17       22.43        4.83     18.72 o
 -24   2  17      127.77      133.78     15.17 o
 -22   2  17        0.30       -6.64      9.35 o
 -20   2  17      246.58      229.99     13.73 o
 -18   2  17       18.85       12.15      8.88 o
 -16   2  17      317.90      312.70     15.04 o
 -14   2  17      291.22      314.54     14.05 o
 -12   2  17      326.61      302.32     14.29 o
 -10   2  17      337.85      322.67     17.78 o
  -8   2  17     1164.38     1205.68     22.35 o
  -6   2  17     1205.71     1214.98     22.64 o
  -4   2  17        1.70        6.79      7.90 o
  -2   2  17      118.04      136.28     10.52 o
   0   2  17      415.28      434.18     18.90 o
   2   2  17       28.01       38.86     10.62 o
   4   2  17       40.58       29.47     17.74 o
   6   2  17       63.68       22.94     26.25 o
   8   2  17        4.63      -24.46     24.46 o
 -27   3  17      232.48      220.99     55.21 o
 -25   3  17     1339.62     1511.08     96.82 o
 -23   3  17       10.73       12.78     16.97 o
 -21   3  17     1143.97     1144.43     27.02 o
 -19   3  17     1941.69     1977.74     37.41 o
 -17   3  17       66.71       47.62     10.56 o
 -15   3  17      447.24      456.29     16.86 o
 -13   3  17      933.22      964.66     25.03 o
 -11   3  17     1464.20     1542.66     32.81 o
  -9   3  17      527.45      537.69     16.75 o
  -7   3  17      876.46      916.35     21.79 o
  -5   3  17      555.23      574.81     17.78 o
  -3   3  17        0.86        2.68      9.41 o
  -1   3  17     1349.55     1568.51     30.89 o
   1   3  17      669.17      659.02     26.66 o
   3   3  17        7.95       26.41     19.17 o
   5   3  17      437.60      417.25     36.01 o
   7   3  17       29.79       73.73     37.16 o
 -24   4  17      698.87      743.60     60.29 o
 -22   4  17       63.64       22.00     27.98 o
 -20   4  17      169.31      185.09     26.74 o
 -18   4  17       21.83        0.28     17.22 o
 -16   4  17       29.57       -4.72     12.00 o
 -14   4  17      281.53      264.97     18.36 o
 -12   4  17      289.31      264.41     15.07 o
 -10   4  17      267.39      262.26     21.52 o
  -8   4  17       85.32       49.13     14.26 o
  -6   4  17      162.09      139.37     16.84 o
  -4   4  17        0.42       -5.12     10.75 o
  -2   4  17       73.27       52.20     14.55 o
   0   4  17        0.47       -2.16     21.88 o
   2   4  17       42.66      -26.86     26.86 o
   4   4  17      386.57      410.15     50.09 o
 -21   5  17        0.33      -12.59     42.78 o
 -19   5  17      125.24      185.87     36.46 o
 -17   5  17     1098.41     1350.94     66.81 o
 -15   5  17        0.02       20.28     22.00 o
 -13   5  17      821.39      776.42     35.73 o
 -11   5  17      469.91      505.60     32.64 o
  -9   5  17      615.43      628.39     31.69 o
  -7   5  17       94.42       66.28     19.84 o
  -5   5  17        2.36       17.26     18.12 o
  -3   5  17      603.88      648.33     44.82 o
  -1   5  17        8.24       29.04     26.36 o
   1   5  17        4.59      -41.13     41.13 o
 -12   6  17      533.11      572.62     69.41 o
 -10   6  17        1.23       -1.96    112.90 o
  -8   6  17       97.35      145.71     51.70 o
 -28   0  18      106.93      112.51     35.00 o
 -26   0  18       21.47       33.41     18.38 o
 -24   0  18      121.59      102.76     15.03 o
 -22   0  18     3336.73     3499.97     72.78 o
 -20   0  18      268.37      274.73     18.21 o
 -18   0  18      308.30      296.13     24.90 o
 -16   0  18       91.59       94.58      8.46 o
 -14   0  18     2041.88     2105.48     43.17 o
 -12   0  18      396.68      396.12     21.38 o
 -10   0  18      731.79      678.76     22.28 o
  -8   0  18     2262.40     2433.51     47.66 o
  -6   0  18        5.88       13.64     14.20 o
  -4   0  18       21.76       29.77     13.75 o
  -2   0  18     1612.50     1795.62     44.91 o
   0   0  18     1416.90     1442.47     46.50 o
   2   0  18       85.33       65.28     19.99 o
   4   0  18      325.79      378.89     31.06 o
   6   0  18      561.81      576.23     40.10 o
   8   0  18       10.56       41.19     50.93 o
 -29   1  18        7.40       14.85     29.41 o
 -27   1  18      326.16      294.38     31.06 o
 -25   1  18      706.15      734.77     28.31 o
 -23   1  18      270.68      251.25     20.74 o
 -21   1  18     1390.16     1476.99     32.85 o
 -19   1  18      389.82      358.15     13.58 o
 -17   1  18      118.87       99.97     10.45 o
 -15   1  18     2772.18     2992.15     40.69 o
 -13   1  18     1536.82     1576.34     28.38 o
 -11   1  18       24.78       47.50      8.67 o
  -9   1  18       23.35       24.99      7.79 o
  -7   1  18      131.41      116.20     10.22 o
  -5   1  18      368.37      391.98     16.07 o
  -3   1  18      234.58      242.90     12.53 o
  -1   1  18      347.16      340.86     16.03 o
   1   1  18      219.39      212.82     16.65 o
   3   1  18        2.36       -9.16     12.44 o
   5   1  18        2.07       -3.88     15.93 o
   7   1  18        0.26      -15.59     25.64 o
 -28   2  18      111.52      181.57     29.92 o
 -26   2  18       11.43       21.39     21.02 o
 -24   2  18       12.20        2.24     14.01 o
 -22   2  18      134.80       92.07     11.98 o
 -20   2  18        6.54       -4.94      9.52 o
 -18   2  18     2741.64     2861.63     46.44 o
 -16   2  18      256.31      221.45     13.35 o
 -14   2  18      936.93      954.44     22.99 o
 -12   2  18      913.03      901.90     21.49 o
 -10   2  18        9.49       -3.92      9.79 o
  -8   2  18       39.44       30.33      8.62 o
  -6   2  18      928.01      974.19     19.91 o
  -4   2  18      248.58      276.17     18.89 o
  -2   2  18      329.23      339.06     16.45 o
   0   2  18       12.99        9.50     12.26 o
   2   2  18        0.33      -12.31     12.31 o
   4   2  18        0.18      -14.77     16.71 o
   6   2  18        5.55       33.27     25.25 o
 -27   3  18      217.06      289.61     83.36 o
 -25   3  18      216.54      216.09     39.27 o
 -23   3  18       91.74       56.65     17.20 o
 -21   3  18      837.94      820.83     34.03 o
 -19   3  18       41.82       26.72     12.05 o
 -17   3  18       70.72       50.94     11.83 o
 -15   3  18      407.19      355.90     16.85 o
 -13   3  18        1.28      -10.26     10.26 o
 -11   3  18      406.02      351.96     14.24 o
  -9   3  18      175.69      161.29     13.22 o
  -7   3  18      549.49      462.93     17.31 o
  -5   3  18       17.04       11.60     11.26 o
  -3   3  18       78.85       50.02     10.47 o
  -1   3  18     1230.05     1259.17     39.31 o
   1   3  18       35.13       38.27     18.29 o
   3   3  18      323.27      254.18     28.80 o
   5   3  18      106.43       80.83     38.31 o
 -24   4  18      446.55      263.66     62.56 o
 -22   4  18       10.17      -14.60     39.08 o
 -20   4  18        0.07        7.99     21.87 o
 -18   4  18      649.33      575.11     31.38 o
 -16   4  18        4.44        8.10     19.35 o
 -14   4  18      225.95      153.71     17.64 o
 -12   4  18      560.74      548.44     29.81 o
 -10   4  18       10.55       -0.96     13.37 o
  -8   4  18       50.43       60.45     12.96 o
  -6   4  18      457.75      438.46     23.43 o
  -4   4  18      441.16      419.58     21.08 o
  -2   4  18      113.20      104.80     18.18 o
   0   4  18       38.38       68.72     25.72 o
   2   4  18       46.93        5.64     30.92 o
 -19   5  18       31.24       26.00     30.13 o
 -17   5  18        0.43       11.55     31.20 o
 -15   5  18      202.36      213.02     31.61 o
 -13   5  18      365.90      414.03     35.45 o
 -11   5  18       43.77       17.15     25.49 o
  -9   5  18      133.21      126.23     37.41 o
  -7   5  18      140.52      119.51     24.22 o
  -5   5  18       98.61       97.83     28.02 o
  -3   5  18      288.59      299.10     35.17 o
  -1   5  18       64.33       73.53     57.98 o
 -29   1  19       39.79       63.77     25.98 o
 -27   1  19       41.88       39.64     24.57 o
 -25   1  19        6.56        0.38     15.07 o
 -23   1  19       28.54       37.76     11.09 o
 -21   1  19      129.27      114.03     11.84 o
 -19   1  19      340.66      336.98     14.22 o
 -17   1  19      857.70      869.06     19.22 o
 -15   1  19      527.48      520.62     16.24 o
 -13   1  19        1.07       -3.03      9.61 o
 -11   1  19      114.14      110.12     10.07 o
  -9   1  19      414.05      377.85     13.72 o
  -7   1  19     1284.20     1349.09     26.67 o
  -5   1  19       66.71       40.81      9.32 o
  -3   1  19       21.64       22.41      9.87 o
  -1   1  19       84.34       87.18     14.26 o
   1   1  19       82.40       92.37     16.48 o
   3   1  19       16.57       13.49     15.41 o
   5   1  19      232.84      241.91     28.52 o
 -28   2  19      617.52      627.99    116.06 o
 -26   2  19      742.55      770.71     50.11 o
 -24   2  19        1.90       17.29     15.83 o
 -22   2  19       64.72       58.34     13.43 o
 -20   2  19     2126.70     2329.35     46.19 o
 -18   2  19       99.98       90.95     12.14 o
 -16   2  19     2682.40     2909.15     47.35 o
 -14   2  19     2058.07     2234.34     38.43 o
 -12   2  19       36.40       18.49     11.70 o
 -10   2  19       53.53       36.70      9.33 o
  -8   2  19      141.75      136.02     11.32 o
  -6   2  19     1983.01     2023.58     35.01 o
  -4   2  19     1337.07     1381.27     32.85 o
  -2   2  19        2.40       -3.79     11.02 o
   0   2  19       30.87       50.26     14.74 o
   2   2  19        3.11        8.79     22.27 o
   4   2  19      249.45      254.80     32.54 o
 -25   3  19       14.26       29.76     25.52 o
 -23   3  19      201.06      166.26     22.33 o
 -21   3  19       22.00       37.78     18.88 o
 -19   3  19      171.71      138.56     16.06 o
 -17   3  19      648.63      585.01     23.09 o
 -15   3  19        0.09        1.80     12.73 o
 -13   3  19        0.61       -7.12     12.76 o
 -11   3  19      653.62      652.59     20.21 o
  -9   3  19       14.06        8.10     10.85 o
  -7   3  19      179.95      152.35     14.97 o
  -5   3  19        6.20        3.68     11.88 o
  -3   3  19        1.33       16.37     12.93 o
  -1   3  19      836.99      794.10     30.26 o
   1   3  19        3.59        3.66     26.60 o
   3   3  19        0.74       24.61     28.14 o
 -24   4  19      322.05      272.65     51.29 o
 -22   4  19      434.07      376.93     79.66 o
 -20   4  19       31.53        0.39     24.29 o
 -18   4  19      593.01      599.10     42.66 o
 -16   4  19      141.93       92.44     27.56 o
 -14   4  19      110.54      112.48     20.13 o
 -12   4  19       70.40       49.95     21.29 o
 -10   4  19      614.64      593.62     27.23 o
  -8   4  19      253.37      246.71     19.03 o
  -6   4  19      550.87      619.04     29.44 o
  -4   4  19       80.67       75.33     19.75 o
  -2   4  19       17.10      -24.38     24.38 o
   0   4  19      262.39      268.52     38.94 o
 -19   5  19       16.93       44.11     34.24 o
 -17   5  19      183.44      155.16     38.89 o
 -15   5  19      235.43      240.11     33.76 o
 -13   5  19       36.98       26.96     29.61 o
 -11   5  19       35.40       66.63     27.04 o
  -9   5  19       49.76       -3.16     24.40 o
  -7   5  19        0.64       13.14     28.00 o
  -5   5  19        0.33      -10.26     39.38 o
 -28   0  20      190.50      109.88     47.64 o
 -26   0  20       77.11       63.17     21.81 o
 -24   0  20      121.47       90.32     26.49 o
 -22   0  20      212.90      220.58     24.82 o
 -20   0  20     1283.53     1410.98     42.57 o
 -18   0  20       50.36       28.14     15.49 o
 -16   0  20      937.65      902.82     27.21 o
 -14   0  20       59.24       47.00     14.89 o
 -12   0  20      636.31      632.82     23.90 o
 -10   0  20     1030.69     1043.87     38.22 o
  -8   0  20      555.09      508.95     25.13 o
  -6   0  20       21.08       10.71     13.31 o
  -4   0  20      337.37      339.44     29.02 o
  -2   0  20      122.09      102.54     23.69 o
   0   0  20      371.12      342.77     28.10 o
   2   0  20     1951.81     2090.94     78.47 o
   4   0  20        0.15      -20.91     29.05 o
 -27   1  20      184.08      168.87     23.77 o
 -25   1  20       52.87       41.74     16.73 o
 -23   1  20       59.00       67.28     15.29 o
 -21   1  20      984.16      986.75     24.25 o
 -19   1  20     1944.24     2147.99     34.92 o
 -17   1  20       51.38       41.19     10.28 o
 -15   1  20      661.52      675.21     18.90 o
 -13   1  20      546.39      538.37     15.92 o
 -11   1  20      119.86      108.22     10.87 o
  -9   1  20      710.28      728.50     18.82 o
  -7   1  20      473.24      477.88     16.72 o
  -5   1  20      173.55      168.70     12.74 o
  -3   1  20      525.72      530.80     19.79 o
  -1   1  20       61.63       49.84     12.84 o
   1   1  20      626.88      652.36     27.72 o
   3   1  20       28.51       56.00     26.06 o
 -26   2  20        6.11        8.98     24.46 o
 -24   2  20       58.61       47.63     17.09 o
 -22   2  20       41.78       46.40     15.78 o
 -20   2  20       90.04       58.77     13.47 o
 -18   2  20       53.74       42.18     13.86 o
 -16   2  20       92.01       71.06     16.02 o
 -14   2  20      134.31       94.61     12.66 o
 -12   2  20      235.32      193.37     14.84 o
 -10   2  20       84.80       98.00     11.84 o
  -8   2  20      283.54      264.35     14.29 o
  -6   2  20      764.30      633.64     22.42 o
  -4   2  20       12.40       15.26     12.80 o
  -2   2  20     1142.79     1101.26     41.54 o
   0   2  20       11.23       12.11     22.26 o
   2   2  20      124.96      152.58     32.47 o
 -25   3  20       84.38       66.18     48.37 o
 -23   3  20      275.31      246.28     28.13 o
 -21   3  20       22.01       45.15     16.63 o
 -19   3  20       62.44       32.52     18.73 o
 -17   3  20      319.16      295.03     23.43 o
 -15   3  20        0.04        7.13     14.73 o
 -13   3  20      217.39      187.16     18.06 o
 -11   3  20      422.79      407.86     24.05 o
  -9   3  20        8.73       14.99     12.71 o
  -7   3  20        4.46       -3.02     12.63 o
  -5   3  20     1040.78     1061.94     30.64 o
  -3   3  20       96.04       86.29     16.00 o
  -1   3  20      192.52      177.24     24.18 o
   1   3  20       34.97       28.30     23.35 o
 -22   4  20      394.16      343.97     42.77 o
 -20   4  20       45.94       25.17     28.31 o
 -18   4  20      190.16      169.89     34.97 o
 -16   4  20      111.34       51.94     26.34 o
 -14   4  20       11.63      -21.28     21.28 o
 -12   4  20      160.09      126.15     21.43 o
 -10   4  20        4.48      -17.97     17.97 o
  -8   4  20        5.81       25.20     20.86 o
  -6   4  20       97.71      106.20     25.30 o
  -4   4  20        0.04        3.74     24.69 o
  -2   4  20        6.29      -31.60     34.26 o
 -17   5  20      228.42      299.01     63.26 o
 -15   5  20       10.53      -39.49     39.49 o
 -13   5  20      333.68      370.49     56.63 o
 -11   5  20      201.27      168.17     39.08 o
  -9   5  20      133.20      153.15     39.43 o
  -7   5  20      116.54      104.43     44.76 o
 -27   1  21        0.21       23.11     26.72 o
 -25   1  21      158.00      153.20     19.94 o
 -23   1  21      223.51      233.17     20.37 o
 -21   1  21       56.41       66.00     10.59 o
 -19   1  21       21.35        7.77      9.41 o
 -17   1  21       46.59       45.74     11.40 o
 -15   1  21      300.12      294.01     20.03 o
 -13   1  21       39.70       37.86      9.98 o
 -11   1  21      399.82      334.94     14.01 o
  -9   1  21      629.72      591.27     19.01 o
  -7   1  21      990.90      880.40     24.41 o
  -5   1  21      216.60      185.56     16.32 o
  -3   1  21      399.35      375.95     22.30 o
  -1   1  21       19.68       46.65     17.55 o
   1   1  21      129.61      108.35     19.66 o
   3   1  21      122.33      127.97     33.28 o
 -26   2  21      427.47      428.90     36.82 o
 -24   2  21      150.34      115.71     21.60 o
 -22   2  21      132.23      132.24     20.10 o
 -20   2  21       28.94        4.21     15.38 o
 -18   2  21      261.55      227.12     16.88 o
 -16   2  21      502.85      513.35     23.46 o
 -14   2  21       42.43       67.10     15.46 o
 -12   2  21      568.75      492.32     22.60 o
 -10   2  21       35.15       39.92     13.17 o
  -8   2  21      177.73      171.68     15.63 o
  -6   2  21      492.20      457.14     22.00 o
  -4   2  21      193.84      152.44     19.30 o
  -2   2  21     1270.43     1357.63     63.49 o
   0   2  21        7.78       42.21     22.98 o
   2   2  21        6.49        9.96     57.86 o
 -25   3  21      398.82      371.52     50.56 o
 -23   3  21       23.77       29.86     24.64 o
 -21   3  21     1279.20     1378.85     54.80 o
 -19   3  21       58.32       62.60     20.06 o
 -17   3  21        0.29        0.04     20.65 o
 -15   3  21      640.20      703.80     37.36 o
 -13   3  21       59.17       51.92     16.22 o
 -11   3  21      801.95      831.15     39.75 o
  -9   3  21        7.34       -7.28     16.15 o
  -7   3  21        0.67      -15.18     16.05 o
  -5   3  21      288.62      257.47     19.97 o
  -3   3  21        3.02      -18.81     18.81 o
  -1   3  21      573.52      571.75     46.96 o
 -22   4  21      317.57      350.83    111.46 o
 -20   4  21      270.96      274.33     38.37 o
 -18   4  21        9.62       16.08     24.39 o
 -16   4  21        0.36       -0.30     30.41 o
 -14   4  21        6.03       -0.55     22.95 o
 -12   4  21      728.39      747.89     37.35 o
 -10   4  21        0.90       -3.87     21.22 o
  -8   4  21       33.99       15.68     20.42 o
  -6   4  21      114.60       77.84     27.36 o
  -4   4  21      316.97      379.75     57.82 o
 -28   0  22     1236.81     1123.50    106.79 o
 -26   0  22      359.32      404.65     39.11 o
 -24   0  22      100.15       69.49     25.78 o
 -22   0  22      580.36      690.78     39.54 o
 -20   0  22      179.67      162.72     37.17 o
 -18   0  22     3810.89     4322.61    100.70 o
 -16   0  22     2135.90     2480.15     55.11 o
 -14   0  22      146.29      119.55     15.57 o
 -12   0  22       45.45       35.58     17.72 o
 -10   0  22       16.10       25.05     16.42 o
  -8   0  22     2542.88     2695.29     65.25 o
  -6   0  22      265.85      275.44     28.67 o
  -4   0  22      115.17      165.29     26.94 o
  -2   0  22      527.43      657.80     47.04 o
   0   0  22       29.85       45.51     33.44 o
 -27   1  22       94.08       87.14     33.25 o
 -25   1  22        7.92       -7.76     21.62 o
 -23   1  22       91.87       87.63     17.83 o
 -21   1  22       86.50       58.93     15.48 o
 -19   1  22      692.02      744.41     22.52 o
 -17   1  22       50.75       81.75     16.40 o
 -15   1  22       21.21        8.95     13.63 o
 -13   1  22       41.55       50.08     11.76 o
 -11   1  22       26.00       -0.06     11.17 o
  -9   1  22      207.13      174.06     14.84 o
  -7   1  22       68.00       61.67     13.77 o
  -5   1  22        5.13      -13.33     13.33 o
  -3   1  22       49.72       70.42     18.50 o
  -1   1  22        1.17        2.53     19.48 o
   1   1  22       26.00      131.22     40.07 o
 -26   2  22      466.52      381.07     47.89 o
 -24   2  22       26.09       41.50     19.63 o
 -22   2  22       27.09       34.26     26.11 o
 -20   2  22        0.08        9.57     16.10 o
 -18   2  22      271.73      306.50     21.34 o
 -16   2  22      881.59      909.96     30.52 o
 -14   2  22       76.90       73.60     15.90 o
 -12   2  22       79.18       81.16     22.27 o
 -10   2  22        9.46       14.30     13.84 o
  -8   2  22       26.26       16.77     14.68 o
  -6   2  22      177.69      161.88     17.24 o
  -4   2  22      257.36      226.51     20.35 o
  -2   2  22      262.47      204.57     30.32 o
   0   2  22        6.50      -32.88     32.88 o
 -23   3  22      102.59       51.52     54.56 o
 -21   3  22        8.22      -18.95     23.21 o
 -19   3  22        0.24       11.93     27.02 o
 -17   3  22        1.41       15.30     32.92 o
 -15   3  22      119.22      120.23     21.47 o
 -13   3  22       86.34       56.14     22.48 o
 -11   3  22       51.38       45.45     17.33 o
  -9   3  22       64.61       31.33     18.64 o
  -7   3  22       45.09       46.82     19.32 o
  -5   3  22       26.68       31.33     22.86 o
  -3   3  22      385.76      372.16     39.78 o
 -20   4  22       22.99       11.94     48.35 o
 -18   4  22       39.32       23.43     35.88 o
 -16   4  22      108.50       93.98     35.38 o
 -14   4  22       56.60       42.29     24.31 o
 -12   4  22       80.48       29.16     27.88 o
 -10   4  22      418.70      449.80     54.94 o
  -8   4  22      144.18       84.39     33.99 o
  -6   4  22       27.23       41.40     47.57 o
 -25   1  23       60.52       73.79     22.40 o
 -23   1  23      261.33      254.27     30.62 o
 -21   1  23        0.05       -3.25     15.87 o
 -19   1  23      309.78      285.22     18.60 o
 -17   1  23     3207.65     3607.18     62.00 o
 -15   1  23      107.37      107.04     17.03 o
 -13   1  23       68.10       59.11     12.48 o
 -11   1  23        7.14        9.77     15.07 o
  -9   1  23       89.03       86.73     14.35 o
  -7   1  23      139.41      112.76     18.45 o
  -5   1  23       63.37       48.70     21.09 o
  -3   1  23      115.40      139.52     22.16 o
  -1   1  23       62.40       18.19     40.10 o
 -24   2  23       62.83       37.24     35.92 o
 -22   2  23       45.14       12.89     20.19 o
 -20   2  23       28.45       23.09     17.51 o
 -18   2  23      263.47      267.30     23.00 o
 -16   2  23      672.54      661.96     30.80 o
 -14   2  23        0.02       -0.61     15.47 o
 -12   2  23       48.05       57.06     16.34 o
 -10   2  23       26.83       10.77     15.74 o
  -8   2  23       19.51       20.51     15.48 o
  -6   2  23       30.13       26.03     15.77 o
  -4   2  23       15.37        4.84     20.79 o
  -2   2  23        1.06        9.58     29.55 o
 -23   3  23      118.47      166.98     46.32 o
 -21   3  23      838.90      779.56     48.59 o
 -19   3  23      206.19      270.11     28.84 o
 -17   3  23       59.92       85.43     23.35 o
 -15   3  23      232.98      208.34     27.32 o
 -13   3  23      129.09      153.40     25.83 o
 -11   3  23       23.59       27.43     19.50 o
  -9   3  23      512.69      546.21     32.79 o
  -7   3  23      881.01      877.49     50.31 o
  -5   3  23       75.24       12.28     28.34 o
 -16   4  23       16.79       14.60     29.45 o
 -14   4  23        4.45       65.80     38.47 o
 -12   4  23       28.16       -8.88     46.23 o
 -26   0  24        1.45       -7.24     41.66 o
 -24   0  24      356.66      341.10     44.47 o
 -22   0  24     1481.21     1597.69     70.11 o
 -20   0  24       74.36       94.58     27.04 o
 -18   0  24     1154.06     1177.04     48.35 o
 -16   0  24     1151.97     1183.59     47.74 o
 -14   0  24      399.68      368.16     25.57 o
 -12   0  24        2.14        7.05     21.82 o
 -10   0  24      406.96      433.25     34.98 o
  -8   0  24      138.55      135.07     28.62 o
  -6   0  24       82.85       71.97     31.11 o
  -4   0  24      137.37      108.02     55.94 o
 -25   1  24       35.86       30.76     29.31 o
 -23   1  24      664.93      660.08     33.70 o
 -21   1  24      155.22      152.75     21.65 o
 -19   1  24       38.81       21.59     18.82 o
 -17   1  24       33.88       41.11     15.94 o
 -15   1  24      545.80      569.51     25.65 o
 -13   1  24      261.39      256.10     29.25 o
 -11   1  24       48.46       62.30     15.57 o
  -9   1  24       13.57       -2.52     17.31 o
  -7   1  24       32.61       46.67     19.61 o
  -5   1  24      119.24       69.95     25.36 o
  -3   1  24       63.20       21.51     37.00 o
 -24   2  24        9.00       63.00     36.26 o
 -22   2  24       27.04       49.78     22.16 o
 -20   2  24      370.25      350.12     30.64 o
 -18   2  24      413.25      389.39     35.62 o
 -16   2  24      102.88      102.47     20.52 o
 -14   2  24        1.26        9.40     21.50 o
 -12   2  24        1.73       17.97     21.15 o
 -10   2  24        0.01       -3.11     18.31 o
  -8   2  24        4.47       17.28     19.21 o
  -6   2  24      620.79      624.17     38.83 o
 -21   3  24       11.50       39.41     52.70 o
 -19   3  24       62.24       30.84     26.31 o
 -17   3  24       11.79        0.91     21.44 o
 -15   3  24      160.21       88.78     29.03 o
 -13   3  24      253.73      272.68     48.23 o
 -11   3  24      139.04      122.07     22.76 o
  -9   3  24       36.48        8.69     31.16 o
 -23   1  25       72.01       75.89     28.73 o
 -21   1  25      137.40      121.30     37.98 o
 -19   1  25      164.88      103.79     25.62 o
 -17   1  25       58.93       64.55     21.77 o
 -15   1  25        1.35       12.40     16.62 o
 -13   1  25        0.37        3.81     18.35 o
 -11   1  25        0.26      -10.53     18.04 o
  -9   1  25       81.24       70.60     20.21 o
  -7   1  25       12.71       20.69     24.67 o
 -22   2  25      462.52      428.07     54.66 o
 -20   2  25        0.37       22.31     33.43 o
 -18   2  25      123.21       96.41     26.61 o
 -16   2  25      895.87      938.82     38.07 o
 -14   2  25       30.43       -1.40     22.28 o
 -12   2  25      159.84      172.29     21.62 o
 -10   2  25        1.35       11.93     24.63 o
  -8   2  25        7.85       24.44     25.03 o
 -15   3  25       11.42       13.01     48.38 o
 -22   0  26      173.38      104.56     53.29 o
 -20   0  26      530.61      447.63     42.95 o
 -18   0  26      898.60      928.20     53.46 o
 -16   0  26       78.64      111.84     33.75 o
 -14   0  26        1.93       60.64     45.43 o
 -12   0  26      347.97      346.23     40.45 o
 -10   0  26      248.84      240.76     82.86 o
 -21   1  26       36.31       39.40     37.03 o
 -19   1  26     1682.54     1714.73     55.34 o
 -17   1  26       81.87       79.88     21.77 o
 -15   1  26        0.47       11.42     22.15 o
 -13   1  26        1.05      -21.02     21.02 o
 -11   1  26       35.82        7.16     24.65 o
 -18   2  26       55.42       97.84     60.51 o
 -16   2  26       90.98       72.84     38.21 o
 -14   2  26        6.28       -0.44     26.59 o
 
